# Supplementary material for: Finding function: evaluation methods for functional genomic data
Source: BMC Genomics. 2006 Jul 25;7:187. doi: 10.1186/1471-2164-7-187 (PMC1560386; doi:10.1186/1471-2164-7-187)
Supplement: Additional File 1 — Biological expert voting results. This file contains the results of the voting procedure used to generate a functional gold standard based on the Gene Ontology (described in detail in Methods). Experts selected terms that are specific enough to direct laboratory experiments, but are also general enough to reasonably expect high-throughput assays to provide relevant information. [file 1471-2164-7-187-S1.txt]

GO Term ID	GO Term description	Total annotations (direct and indirect)	Total expert votes (out of 6)
GO:0008150	biological_process	6279	0
GO:0007582	physiological process	4647	0
GO:0009987	cellular process	4574	1
GO:0050875	cellular physiological process	4533	1
GO:0008152	metabolism	3345	0
GO:0044237	cellular metabolism	3288	1
GO:0044238	primary metabolism	3077	0
GO:0043170	macromolecule metabolism	1636	1
GO:0000004	biological_process unknown	1585	0
GO:0044260	cellular macromolecule metabolism	1542	1
GO:0006139	nucleobase, nucleoside, nucleotide and nucleic acid metabolism	1475	1
GO:0019538	protein metabolism	1405	1
GO:0044267	cellular protein metabolism	1381	1
GO:0043283	biopolymer metabolism	1263	1
GO:0009058	biosynthesis	1173	0
GO:0016043	cell organization and biogenesis	1136	1
GO:0044249	cellular biosynthesis	1093	1
GO:0006996	organelle organization and biogenesis	959	1
GO:0051179	localization	892	0
GO:0051234	establishment of localization	873	0
GO:0006810	transport	871	1
GO:0009059	macromolecule biosynthesis	834	1
GO:0006412	protein biosynthesis	775	2
GO:0050789	regulation of biological process	559	0
GO:0050791	regulation of physiological process	553	0
GO:0006259	DNA metabolism	547	3
GO:0050794	regulation of cellular process	537	1
GO:0051244	regulation of cellular physiological process	535	1
GO:0016070	RNA metabolism	525	2
GO:0050896	response to stimulus	505	1
GO:0007275	development	492	0
GO:0046907	intracellular transport	477	3
GO:0006350	transcription	474	2
GO:0006351	transcription, DNA-dependent	432	3
GO:0006464	protein modification	426	1
GO:0043037	translation	416	4
GO:0019222	regulation of metabolism	406	1
GO:0007049	cell cycle	394	3
GO:0031323	regulation of cellular metabolism	381	1
GO:0009056	catabolism	366	1
GO:0006950	response to stress	366	2
GO:0044248	cellular catabolism	346	1
GO:0006396	RNA processing	340	2
GO:0019219	regulation of nucleobase, nucleoside, nucleotide and nucleic acid metabolism	332	2
GO:0045449	regulation of transcription	314	3
GO:0006414	translational elongation	312	5
GO:0006355	regulation of transcription, DNA-dependent	297	3
GO:0007010	cytoskeleton organization and biogenesis	285	4
GO:0009057	macromolecule catabolism	283	1
GO:0006082	organic acid metabolism	269	4
GO:0006366	transcription from RNA polymerase II promoter	269	5
GO:0019752	carboxylic acid metabolism	269	5
GO:0016192	vesicle-mediated transport	268	4
GO:0044265	cellular macromolecule catabolism	263	2
GO:0008104	protein localization	259	2
GO:0000279	M phase	254	6
GO:0007028	cytoplasm organization and biogenesis	247	1
GO:0042254	ribosome biogenesis and assembly	247	3
GO:0051276	chromosome organization and biogenesis	246	3
GO:0016072	rRNA metabolism	246	4
GO:0045184	establishment of protein localization	242	4
GO:0015031	protein transport	240	4
GO:0007001	chromosome organization and biogenesis (sensu Eukaryota)	236	4
GO:0006886	intracellular protein transport	234	5
GO:0006091	generation of precursor metabolites and energy	224	3
GO:0009605	response to external stimulus	222	1
GO:0000278	mitotic cell cycle	222	4
GO:0006629	lipid metabolism	216	4
GO:0006605	protein targeting	216	5
GO:0009308	amine metabolism	215	4
GO:0007046	ribosome biogenesis	208	4
GO:0009628	response to abiotic stimulus	206	2
GO:0046903	secretion	202	2
GO:0044255	cellular lipid metabolism	202	5
GO:0006323	DNA packaging	201	6
GO:0006325	establishment and/or maintenance of chromatin architecture	201	6
GO:0015980	energy derivation by oxidation of organic compounds	195	3
GO:0045045	secretory pathway	195	3
GO:0006519	amino acid and derivative metabolism	195	5
GO:0005975	carbohydrate metabolism	194	6
GO:0007154	cell communication	187	2
GO:0006793	phosphorus metabolism	187	5
GO:0006796	phosphate metabolism	187	6
GO:0043285	biopolymer catabolism	185	3
GO:0006310	DNA recombination	184	6
GO:0016071	mRNA metabolism	183	4
GO:0006520	amino acid metabolism	180	6
GO:0016568	chromatin modification	176	6
GO:0044262	cellular carbohydrate metabolism	175	6
GO:0009719	response to endogenous stimulus	174	2
GO:0030163	protein catabolism	174	3
GO:0006357	regulation of transcription from RNA polymerase II promoter	174	5
GO:0006364	rRNA processing	172	5
GO:0000003	reproduction	170	2
GO:0006974	response to DNA damage stimulus	168	5
GO:0007165	signal transduction	158	2
GO:0048519	negative regulation of biological process	157	0
GO:0043118	negative regulation of physiological process	156	1
GO:0048523	negative regulation of cellular process	154	1
GO:0051243	negative regulation of cellular physiological process	154	1
GO:0044257	cellular protein catabolism	154	3
GO:0006066	alcohol metabolism	154	5
GO:0006508	proteolysis and peptidolysis	154	5
GO:0009451	RNA modification	153	3
GO:0009892	negative regulation of metabolism	153	3
GO:0006461	protein complex assembly	150	4
GO:0031324	negative regulation of cellular metabolism	146	3
GO:0000087	M phase of mitotic cell cycle	146	6
GO:0051186	cofactor metabolism	145	4
GO:0006281	DNA repair	145	6
GO:0007067	mitosis	144	6
GO:0016310	phosphorylation	143	6
GO:0009653	morphogenesis	142	3
GO:0000902	cellular morphogenesis	142	4
GO:0045229	external encapsulating structure organization and biogenesis	140	1
GO:0007047	cell wall organization and biogenesis	140	4
GO:0048193	Golgi vesicle transport	136	4
GO:0000074	regulation of cell cycle	135	5
GO:0045934	negative regulation of nucleobase, nucleoside, nucleotide and nucleic acid metabolism	134	3
GO:0006397	mRNA processing	132	5
GO:0042221	response to chemical substance	130	2
GO:0006338	chromatin remodeling	129	6
GO:0051321	meiotic cell cycle	127	5
GO:0007126	meiosis	127	6
GO:0051327	M phase of meiotic cell cycle	127	6
GO:0008380	RNA splicing	126	4
GO:0016481	negative regulation of transcription	124	4
GO:0051301	cell division	124	4
GO:0008610	lipid biosynthesis	122	5
GO:0045892	negative regulation of transcription, DNA-dependent	120	4
GO:0019941	modification-dependent protein catabolism	117	5
GO:0006511	ubiquitin-dependent protein catabolism	117	6
GO:0006732	coenzyme metabolism	116	5
GO:0009309	amine biosynthesis	111	4
GO:0042592	homeostasis	108	3
GO:0006313	DNA transposition	108	6
GO:0007163	establishment and/or maintenance of cell polarity	107	6
GO:0030467	establishment and/or maintenance of cell polarity (sensu Fungi)	107	6
GO:0019725	cell homeostasis	106	3
GO:0006811	ion transport	106	4
GO:0000375	RNA splicing, via transesterification reactions	105	6
GO:0006913	nucleocytoplasmic transport	104	5
GO:0030029	actin filament-based process	104	5
GO:0006643	membrane lipid metabolism	104	6
GO:0006260	DNA replication	103	5
GO:0030010	establishment of cell polarity	103	6
GO:0030468	establishment of cell polarity (sensu Fungi)	103	6
GO:0008652	amino acid biosynthesis	102	6
GO:0040007	growth	101	2
GO:0030154	cell differentiation	101	3
GO:0030036	actin cytoskeleton organization and biogenesis	101	6
GO:0019953	sexual reproduction	100	4
GO:0000746	conjugation	100	5
GO:0000747	conjugation with cellular fusion	100	5
GO:0030435	sporulation	99	4
GO:0007059	chromosome segregation	98	4
GO:0000910	cytokinesis	98	5
GO:0051169	nuclear transport	98	5
GO:0000377	RNA splicing, via transesterification reactions with bulged adenosine as nucleophile	98	6
GO:0007017	microtubule-based process	97	5
GO:0000398	nuclear mRNA splicing, via spliceosome	97	6
GO:0007242	intracellular signaling cascade	96	2
GO:0050801	ion homeostasis	96	4
GO:0006873	cell ion homeostasis	96	6
GO:0006319	Ty element transposition	95	6
GO:0006399	tRNA metabolism	94	5
GO:0006468	protein amino acid phosphorylation	92	6
GO:0007005	mitochondrion organization and biogenesis	90	5
GO:0005996	monosaccharide metabolism	90	6
GO:0017038	protein import	89	5
GO:0000154	rRNA modification	89	6
GO:0006812	cation transport	88	4
GO:0009117	nucleotide metabolism	88	4
GO:0030437	sporulation (sensu Fungi)	87	5
GO:0045333	cellular respiration	87	5
GO:0030003	cation homeostasis	87	6
GO:0000226	microtubule cytoskeleton organization and biogenesis	83	6
GO:0019318	hexose metabolism	83	6
GO:0009060	aerobic respiration	82	5
GO:0051168	nuclear export	82	5
GO:0040029	regulation of gene expression, epigenetic	81	4
GO:0006403	RNA localization	80	3
GO:0006261	DNA-dependent DNA replication	79	5
GO:0051325	interphase	79	5
GO:0051329	interphase of mitotic cell cycle	79	5
GO:0019954	asexual reproduction	78	4
GO:0007114	cell budding	78	5
GO:0015931	nucleobase, nucleoside, nucleotide and nucleic acid transport	77	4
GO:0045814	negative regulation of gene expression, epigenetic	76	4
GO:0016458	gene silencing	76	5
GO:0006342	chromatin silencing	76	6
GO:0006644	phospholipid metabolism	76	6
GO:0048518	positive regulation of biological process	75	1
GO:0030447	filamentous growth	72	4
GO:0006766	vitamin metabolism	72	5
GO:0006767	water-soluble vitamin metabolism	72	6
GO:0043119	positive regulation of physiological process	71	2
GO:0048522	positive regulation of cellular process	71	2
GO:0051242	positive regulation of cellular physiological process	71	2
GO:0046467	membrane lipid biosynthesis	71	6
GO:0006092	main pathways of carbohydrate metabolism	70	6
GO:0006888	ER to Golgi transport	70	6
GO:0046483	heterocycle metabolism	69	4
GO:0050657	nucleic acid transport	69	4
GO:0051188	cofactor biosynthesis	69	4
GO:0051236	establishment of RNA localization	69	5
GO:0006405	RNA-nucleus export	69	6
GO:0050658	RNA transport	69	6
GO:0009893	positive regulation of metabolism	68	3
GO:0031325	positive regulation of cellular metabolism	68	3
GO:0009100	glycoprotein metabolism	68	5
GO:0009101	glycoprotein biosynthesis	67	5
GO:0019236	response to pheromone	67	5
GO:0006486	protein amino acid glycosylation	67	6
GO:0006512	ubiquitin cycle	67	6
GO:0045935	positive regulation of nucleobase, nucleoside, nucleotide and nucleic acid metabolism	66	3
GO:0045941	positive regulation of transcription	65	4
GO:0000282	bud site selection	65	6
GO:0007105	cytokinesis, site selection	65	6
GO:0042255	ribosome assembly	64	5
GO:0006400	tRNA modification	63	5
GO:0007015	actin filament organization	63	6
GO:0006457	protein folding	62	6
GO:0009607	response to biotic stimulus	61	2
GO:0006897	endocytosis	61	5
GO:0006997	nuclear organization and biogenesis	61	5
GO:0006006	glucose metabolism	61	6
GO:0016051	carbohydrate biosynthesis	61	6
GO:0006406	mRNA-nucleus export	60	6
GO:0006623	protein-vacuolar targeting	60	6
GO:0051028	mRNA transport	60	6
GO:0006401	RNA catabolism	59	4
GO:0045893	positive regulation of transcription, DNA-dependent	59	4
GO:0006365	35S primary transcript processing	58	6
GO:0016569	covalent chromatin modification	57	6
GO:0016570	histone modification	57	6
GO:0030001	metal ion transport	56	4
GO:0007264	small GTPase mediated signal transduction	56	5
GO:0006352	transcription initiation	56	6
GO:0006875	metal ion homeostasis	56	6
GO:0006944	membrane fusion	55	5
GO:0009108	coenzyme biosynthesis	55	5
GO:0006725	aromatic compound metabolism	55	6
GO:0006402	mRNA catabolism	54	5
GO:0030490	processing of 20S pre-rRNA	54	5
GO:0007127	meiosis I	54	6
GO:0009165	nucleotide biosynthesis	53	4
GO:0006790	sulfur metabolism	53	6
GO:0042257	ribosomal subunit assembly	52	5
GO:0015674	di-, tri-valent inorganic cation transport	51	5
GO:0006800	oxygen and reactive oxygen species metabolism	51	6
GO:0006892	post-Golgi transport	51	6
GO:0008654	phospholipid biosynthesis	51	6
GO:0016567	protein ubiquitination	51	6
GO:0015849	organic acid transport	50	4
GO:0000070	mitotic sister chromatid segregation	50	6
GO:0000819	sister chromatid segregation	50	6
GO:0005976	polysaccharide metabolism	50	6
GO:0016052	carbohydrate catabolism	50	6
GO:0044264	cellular polysaccharide metabolism	50	6
GO:0044275	cellular carbohydrate catabolism	50	6
GO:0046942	carboxylic acid transport	49	5
GO:0006970	response to osmotic stress	49	6
GO:0006979	response to oxidative stress	49	6
GO:0030005	di-, tri-valent inorganic cation homeostasis	49	6
GO:0007124	pseudohyphal growth	48	4
GO:0045944	positive regulation of transcription from RNA polymerase II promoter	48	5
GO:0007088	regulation of mitosis	48	6
GO:0016265	death	47	3
GO:0015837	amine transport	47	5
GO:0000082	G1/S transition of mitotic cell cycle	47	6
GO:0000749	response to pheromone during conjugation with cellular fusion	47	6
GO:0006626	protein-mitochondrial targeting	47	6
GO:0008219	cell death	46	4
GO:0007034	vacuolar transport	46	5
GO:0006413	translational initiation	46	6
GO:0009889	regulation of biosynthesis	45	2
GO:0031326	regulation of cellular biosynthesis	45	2
GO:0000075	cell cycle checkpoint	45	5
GO:0008202	steroid metabolism	45	5
GO:0051170	nuclear import	45	5
GO:0006119	oxidative phosphorylation	45	6
GO:0006163	purine nucleotide metabolism	45	6
GO:0006367	transcription initiation from RNA polymerase II promoter	45	6
GO:0006487	N-linked glycosylation	45	6
GO:0006606	protein-nucleus import	45	6
GO:0006752	group transfer coenzyme metabolism	44	6
GO:0009066	aspartate family amino acid metabolism	44	6
GO:0046916	transition metal ion homeostasis	44	6
GO:0051246	regulation of protein metabolism	43	3
GO:0000041	transition metal ion transport	43	6
GO:0006348	chromatin silencing at telomere	43	6
GO:0006611	protein-nucleus export	43	6
GO:0006650	glycerophospholipid metabolism	43	6
GO:0007051	spindle organization and biogenesis	43	6
GO:0000067	DNA replication and chromosome cycle	42	5
GO:0006733	oxidoreduction coenzyme metabolism	42	5
GO:0006164	purine nucleotide biosynthesis	42	6
GO:0006631	fatty acid metabolism	42	6
GO:0009064	glutamine family amino acid metabolism	42	6
GO:0043161	proteasomal ubiquitin-dependent protein catabolism	42	6
GO:0007568	aging	41	4
GO:0000122	negative regulation of transcription from RNA polymerase II promoter	41	6
GO:0007052	mitotic spindle organization and biogenesis	41	6
GO:0007569	cell aging	40	4
GO:0006302	double-strand break repair	40	6
GO:0007166	cell surface receptor linked signal transduction	39	4
GO:0000027	ribosomal large subunit assembly and maintenance	39	6
GO:0006383	transcription from RNA polymerase III promoter	38	6
GO:0007131	meiotic recombination	38	6
GO:0007033	vacuole organization and biogenesis	37	4
GO:0006473	protein amino acid acetylation	37	5
GO:0009110	vitamin biosynthesis	37	5
GO:0006073	glucan metabolism	37	6
GO:0016125	sterol metabolism	37	6
GO:0030471	spindle pole body and microtubule cycle (sensu Fungi)	37	6
GO:0042364	water-soluble vitamin biosynthesis	37	6
GO:0006887	exocytosis	36	5
GO:0007031	peroxisome organization and biogenesis	36	5
GO:0030476	spore wall assembly (sensu Fungi)	36	5
GO:0042244	spore wall assembly	36	5
GO:0046164	alcohol catabolism	36	5
GO:0000723	telomere maintenance	36	6
GO:0006694	steroid biosynthesis	36	6
GO:0006807	nitrogen compound metabolism	36	6
GO:0006865	amino acid transport	36	6
GO:0007032	endosome organization and biogenesis	35	4
GO:0048308	organelle inheritance	35	4
GO:0016197	endosome transport	35	5
GO:0042157	lipoprotein metabolism	35	5
GO:0042158	lipoprotein biosynthesis	35	5
GO:0006497	protein lipidation	35	6
GO:0009259	ribonucleotide metabolism	34	5
GO:0046165	alcohol biosynthesis	34	5
GO:0016311	dephosphorylation	34	6
GO:0030004	monovalent inorganic cation homeostasis	34	6
GO:0000086	G2/M transition of mitotic cell cycle	33	6
GO:0007020	microtubule nucleation	33	6
GO:0009150	purine ribonucleotide metabolism	33	6
GO:0046365	monosaccharide catabolism	33	6
GO:0046474	glycerophospholipid biosynthesis	33	6
GO:0008033	tRNA processing	32	5
GO:0009260	ribonucleotide biosynthesis	32	5
GO:0016485	protein processing	32	5
GO:0001302	replicative cell aging	32	6
GO:0007121	bipolar bud site selection	32	6
GO:0019319	hexose biosynthesis	32	6
GO:0019362	pyridine nucleotide metabolism	32	6
GO:0046364	monosaccharide biosynthesis	32	6
GO:0016044	membrane organization and biogenesis	31	3
GO:0008643	carbohydrate transport	31	5
GO:0009310	amine catabolism	31	5
GO:0000096	sulfur amino acid metabolism	31	6
GO:0006112	energy reserve metabolism	31	6
GO:0006118	electron transport	31	6
GO:0006289	nucleotide-excision repair	31	6
GO:0007117	budding cell bud growth	31	6
GO:0009112	nucleobase metabolism	31	6
GO:0009152	purine ribonucleotide biosynthesis	31	6
GO:0042493	response to drug	30	2
GO:0006417	regulation of protein biosynthesis	30	4
GO:0001403	invasive growth (sensu Saccharomyces)	30	5
GO:0006906	vesicle fusion	30	5
GO:0006914	autophagy	30	5
GO:0006094	gluconeogenesis	30	6
GO:0006418	tRNA aminoacylation for protein translation	30	6
GO:0006665	sphingolipid metabolism	30	6
GO:0030384	phosphoinositide metabolism	30	6
GO:0043038	amino acid activation	30	6
GO:0043039	tRNA aminoacylation	30	6
GO:0015672	monovalent inorganic cation transport	29	5
GO:0006271	DNA strand elongation	29	6
GO:0006333	chromatin assembly or disassembly	29	6
GO:0006445	regulation of translation	29	6
GO:0006612	protein-membrane targeting	29	6
GO:0006769	nicotinamide metabolism	29	6
GO:0016126	sterol biosynthesis	29	6
GO:0000726	non-recombinational repair	28	6
GO:0006007	glucose catabolism	28	6
GO:0006360	transcription from RNA polymerase I promoter	28	6
GO:0006999	nuclear pore organization and biogenesis	28	6
GO:0009063	amino acid catabolism	28	6
GO:0019320	hexose catabolism	28	6
GO:0007186	G-protein coupled receptor protein signaling pathway	27	5
GO:0006407	rRNA-nucleus export	27	6
GO:0006409	tRNA-nucleus export	27	6
GO:0006575	amino acid derivative metabolism	27	6
GO:0006879	iron ion homeostasis	27	6
GO:0009084	glutamine family amino acid biosynthesis	27	6
GO:0016573	histone acetylation	27	6
GO:0051029	rRNA transport	27	6
GO:0051031	tRNA transport	27	6
GO:0045047	protein-ER targeting	26	5
GO:0005977	glycogen metabolism	26	6
GO:0006109	regulation of carbohydrate metabolism	26	6
GO:0006609	mRNA-binding (hnRNP) protein-nucleus import	26	6
GO:0009141	nucleoside triphosphate metabolism	25	5
GO:0006270	DNA replication initiation	25	6
GO:0006312	mitotic recombination	25	6
GO:0006470	protein amino acid dephosphorylation	25	6
GO:0006576	biogenic amine metabolism	25	6
GO:0006696	ergosterol biosynthesis	25	6
GO:0006885	regulation of pH	25	6
GO:0008204	ergosterol metabolism	25	6
GO:0030641	hydrogen ion homeostasis	25	6
GO:0042773	ATP synthesis coupled electron transport	25	6
GO:0042775	ATP synthesis coupled electron transport (sensu Eukaryota)	25	6
GO:0043284	biopolymer biosynthesis	24	4
GO:0009142	nucleoside triphosphate biosynthesis	24	5
GO:0000001	mitochondrion inheritance	24	6
GO:0000271	polysaccharide biosynthesis	24	6
GO:0006408	snRNA-nucleus export	24	6
GO:0006607	NLS-bearing substrate-nucleus import	24	6
GO:0006608	snRNP protein-nucleus import	24	6
GO:0006610	ribosomal protein-nucleus import	24	6
GO:0006818	hydrogen transport	24	6
GO:0015992	proton transport	24	6
GO:0030472	mitotic spindle organization and biogenesis in nucleus	24	6
GO:0048311	mitochondrion distribution	24	6
GO:0051030	snRNA transport	24	6
GO:0007062	sister chromatid cohesion	23	5
GO:0009199	ribonucleoside triphosphate metabolism	23	5
GO:0009201	ribonucleoside triphosphate biosynthesis	23	5
GO:0000002	mitochondrial genome maintenance	23	6
GO:0006354	RNA elongation	23	6
GO:0006505	GPI anchor metabolism	23	6
GO:0046489	phosphoinositide biosynthesis	23	6
GO:0007530	sex determination	22	4
GO:0007531	mating type determination	22	4
GO:0000750	signal transduction during conjugation with cellular fusion	22	6
GO:0006368	RNA elongation from RNA polymerase II promoter	22	6
GO:0006506	GPI anchor biosynthesis	22	6
GO:0006513	protein monoubiquitination	22	6
GO:0006555	methionine metabolism	22	6
GO:0007093	mitotic checkpoint	22	6
GO:0007120	axial bud site selection	22	6
GO:0009069	serine family amino acid metabolism	22	6
GO:0009144	purine nucleoside triphosphate metabolism	22	6
GO:0009145	purine nucleoside triphosphate biosynthesis	22	6
GO:0009205	purine ribonucleoside triphosphate metabolism	22	6
GO:0009206	purine ribonucleoside triphosphate biosynthesis	22	6
GO:0042723	thiamin and derivative metabolism	22	6
GO:0008645	hexose transport	21	5
GO:0015749	monosaccharide transport	21	5
GO:0051318	G1 phase	21	5
GO:0000080	G1 phase of mitotic cell cycle	21	6
GO:0006096	glycolysis	21	6
GO:0006891	intra-Golgi transport	21	6
GO:0007035	vacuolar acidification	21	6
GO:0007094	mitotic spindle checkpoint	21	6
GO:0009072	aromatic amino acid family metabolism	21	6
GO:0045851	pH reduction	21	6
GO:0010035	response to inorganic substance	20	4
GO:0031123	RNA 3'-end processing	20	4
GO:0007243	protein kinase cascade	20	5
GO:0008213	protein amino acid alkylation	20	5
GO:0009266	response to temperature	20	5
GO:0045005	maintenance of fidelity during DNA-dependent DNA replication	20	5
GO:0050790	regulation of enzyme activity	20	5
GO:0051052	regulation of DNA metabolism	20	5
GO:0000288	mRNA catabolism, deadenylylation-dependent decay	20	6
GO:0006084	acetyl-CoA metabolism	20	6
GO:0006298	mismatch repair	20	6
GO:0006479	protein amino acid methylation	20	6
GO:0006613	cotranslational protein-membrane targeting	20	6
GO:0006753	nucleoside phosphate metabolism	20	6
GO:0006754	ATP biosynthesis	20	6
GO:0006772	thiamin metabolism	20	6
GO:0006826	iron ion transport	20	6
GO:0006869	lipid transport	20	6
GO:0006893	Golgi to plasma membrane transport	20	6
GO:0015985	energy coupled proton transport, down electrochemical gradient	20	6
GO:0015986	ATP synthesis coupled proton transport	20	6
GO:0030148	sphingolipid biosynthesis	20	6
GO:0030150	mitochondrial matrix protein import	20	6
GO:0042398	amino acid derivative biosynthesis	20	6
GO:0042724	thiamin and derivative biosynthesis	20	6
GO:0046034	ATP metabolism	20	6
GO:0051235	maintenance of localization	19	3
GO:0009272	cell wall biosynthesis (sensu Fungi)	19	5
GO:0031124	mRNA 3'-end processing	19	5
GO:0042273	ribosomal large subunit biogenesis	19	5
GO:0042546	cell wall biosynthesis	19	5
GO:0000209	protein polyubiquitination	19	6
GO:0006100	tricarboxylic acid cycle intermediate metabolism	19	6
GO:0006273	lagging strand elongation	19	6
GO:0006303	double-strand break repair via nonhomologous end-joining	19	6
GO:0006378	mRNA polyadenylylation	19	6
GO:0006515	misfolded or incompletely synthesized protein catabolism	19	6
GO:0006890	retrograde transport, Golgi to ER	19	6
GO:0007006	mitochondrial membrane organization and biogenesis	19	6
GO:0007096	regulation of exit from mitosis	19	6
GO:0009228	thiamin biosynthesis	19	6
GO:0030466	chromatin silencing at silent mating-type cassette	19	6
GO:0042144	vacuole fusion, non-autophagic	19	6
GO:0042401	biogenic amine biosynthesis	19	6
GO:0045859	regulation of protein kinase activity	19	6
GO:0046112	nucleobase biosynthesis	19	6
GO:0051338	regulation of transferase activity	19	6
GO:0009991	response to extracellular stimulus	18	3
GO:0007266	Rho protein signal transduction	18	5
GO:0051187	cofactor catabolism	18	5
GO:0000724	double-strand break repair via homologous recombination	18	6
GO:0000725	recombinational repair	18	6
GO:0006081	aldehyde metabolism	18	6
GO:0006896	Golgi to vacuole transport	18	6
GO:0009067	aspartate family amino acid biosynthesis	18	6
GO:0007155	cell adhesion	17	4
GO:0019748	secondary metabolism	17	4
GO:0009408	response to heat	17	5
GO:0018193	peptidyl-amino acid modification	17	5
GO:0045185	maintenance of protein localization	17	5
GO:0048284	organelle fusion	17	5
GO:0000165	MAPKKK cascade	17	6
GO:0006614	SRP-dependent cotranslational protein-membrane targeting	17	6
GO:0006820	anion transport	17	6
GO:0007097	nuclear migration	17	6
GO:0009109	coenzyme catabolism	17	6
GO:0016571	histone methylation	17	6
GO:0019438	aromatic compound biosynthesis	17	6
GO:0030433	ER-associated protein catabolism	17	6
GO:0040020	regulation of meiosis	17	6
GO:0040023	nuclear positioning	17	6
GO:0051128	regulation of cell organization and biogenesis	16	3
GO:0010038	response to metal ion	16	4
GO:0007265	Ras protein signal transduction	16	5
GO:0007533	mating type switching and recombination	16	5
GO:0045324	late endosome to vacuole transport	16	5
GO:0000022	mitotic spindle elongation	16	6
GO:0000054	ribosome-nucleus export	16	6
GO:0006113	fermentation	16	6
GO:0006144	purine base metabolism	16	6
GO:0006536	glutamate metabolism	16	6
GO:0009073	aromatic amino acid family biosynthesis	16	6
GO:0009081	branched chain family amino acid metabolism	16	6
GO:0009250	glucan biosynthesis	16	6
GO:0015698	inorganic anion transport	16	6
GO:0016053	organic acid biosynthesis	16	6
GO:0016579	protein deubiquitination	16	6
GO:0030865	cortical cytoskeleton organization and biogenesis	16	6
GO:0030866	cortical actin cytoskeleton organization and biogenesis	16	6
GO:0046394	carboxylic acid biosynthesis	16	6
GO:0051231	spindle elongation	16	6
GO:0009894	regulation of catabolism	15	3
GO:0019932	second-messenger-mediated signaling	15	5
GO:0030705	cytoskeleton-dependent intracellular transport	15	5
GO:0042440	pigment metabolism	15	5
GO:0043094	metabolic compound salvage	15	5
GO:0000051	urea cycle intermediate metabolism	15	6
GO:0000079	regulation of cyclin dependent protein kinase activity	15	6
GO:0000147	actin cortical patch assembly	15	6
GO:0000245	spliceosome assembly	15	6
GO:0006099	tricarboxylic acid cycle	15	6
GO:0006206	pyrimidine base metabolism	15	6
GO:0006311	meiotic gene conversion	15	6
GO:0006353	transcription termination	15	6
GO:0006379	mRNA cleavage	15	6
GO:0006493	O-linked glycosylation	15	6
GO:0006525	arginine metabolism	15	6
GO:0006625	protein-peroxisome targeting	15	6
GO:0006778	porphyrin metabolism	15	6
GO:0007091	mitotic metaphase/anaphase transition	15	6
GO:0031145	anaphase-promoting complex-dependent proteasomal ubiquitin-dependent protein catabolism	15	6
GO:0042168	heme metabolism	15	6
GO:0043255	regulation of carbohydrate biosynthesis	15	6
GO:0044272	sulfur compound biosynthesis	15	6
GO:0046356	acetyl-CoA catabolism	15	6
GO:0016337	cell-cell adhesion	14	4
GO:0007231	osmosensory signaling pathway	14	5
GO:0009116	nucleoside metabolism	14	5
GO:0046148	pigment biosynthesis	14	5
GO:0000011	vacuole inheritance	14	6
GO:0000105	histidine biosynthesis	14	6
GO:0000114	G1-specific transcription in mitotic cell cycle	14	6
GO:0000183	chromatin silencing at ribosomal DNA	14	6
GO:0000394	RNA splicing, via endonucleolytic cleavage and ligation	14	6
GO:0006272	leading strand elongation	14	6
GO:0006388	tRNA splicing	14	6
GO:0006547	histidine metabolism	14	6
GO:0006779	porphyrin biosynthesis	14	6
GO:0006783	heme biosynthesis	14	6
GO:0007018	microtubule-based movement	14	6
GO:0007064	mitotic sister chromatid cohesion	14	6
GO:0009075	histidine family amino acid metabolism	14	6
GO:0009076	histidine family amino acid biosynthesis	14	6
GO:0019740	nitrogen utilization	14	6
GO:0030473	nuclear migration, microtubule-mediated	14	6
GO:0031109	microtubule polymerization or depolymerization	14	6
GO:0051278	cell wall polysaccharide biosynthesis (sensu Fungi)	14	6
GO:0015893	drug transport	13	4
GO:0031023	microtubule organizing center organization and biogenesis	13	4
GO:0042594	response to starvation	13	4
GO:0007157	heterophilic cell adhesion	13	5
GO:0009123	nucleoside monophosphate metabolism	13	5
GO:0009267	cellular response to starvation	13	5
GO:0051300	spindle pole body organization and biogenesis	13	5
GO:0000028	ribosomal small subunit assembly and maintenance	13	6
GO:0000722	telomerase-independent telomere maintenance	13	6
GO:0000754	adaptation to pheromone during conjugation with cellular fusion	13	6
GO:0006040	amino sugar metabolism	13	6
GO:0006041	glucosamine metabolism	13	6
GO:0006044	N-acetylglucosamine metabolism	13	6
GO:0006267	pre-replicative complex formation and maintenance	13	6
GO:0006369	transcription termination from RNA polymerase II promoter	13	6
GO:0006476	protein amino acid deacetylation	13	6
GO:0006537	glutamate biosynthesis	13	6
GO:0006825	copper ion transport	13	6
GO:0007004	telomerase-dependent telomere maintenance	13	6
GO:0007007	inner mitochondrial membrane organization and biogenesis	13	6
GO:0007534	gene conversion at mating-type locus	13	6
GO:0009065	glutamine family amino acid catabolism	13	6
GO:0009082	branched chain family amino acid biosynthesis	13	6
GO:0019674	NAD metabolism	13	6
GO:0019856	pyrimidine base biosynthesis	13	6
GO:0030474	spindle pole body duplication	13	6
GO:0031110	regulation of microtubule polymerization or depolymerization	13	6
GO:0008361	regulation of cell size	12	4
GO:0030258	lipid modification	12	5
GO:0042770	DNA damage response, signal transduction	12	5
GO:0048278	vesicle docking	12	5
GO:0000018	regulation of DNA recombination	12	6
GO:0000032	cell wall mannoprotein biosynthesis	12	6
GO:0000160	two-component signal transduction system (phosphorelay)	12	6
GO:0000741	karyogamy	12	6
GO:0000767	cellular morphogenesis during conjugation	12	6
GO:0006056	mannoprotein metabolism	12	6
GO:0006057	mannoprotein biosynthesis	12	6
GO:0006268	DNA unwinding	12	6
GO:0006730	one-carbon compound metabolism	12	6
GO:0006739	NADP metabolism	12	6
GO:0006904	vesicle docking during exocytosis	12	6
GO:0006986	response to unfolded protein	12	6
GO:0007103	spindle pole body duplication in nuclear envelope	12	6
GO:0007234	osmosensory signaling pathway via two-component system	12	6
GO:0008054	cyclin catabolism	12	6
GO:0009070	serine family amino acid biosynthesis	12	6
GO:0009126	purine nucleoside monophosphate metabolism	12	6
GO:0009651	response to salt stress	12	6
GO:0043162	ubiquitin-dependent protein catabolism via the multivesicular body pathway	12	6
GO:0009124	nucleoside monophosphate biosynthesis	11	5
GO:0009161	ribonucleoside monophosphate metabolism	11	5
GO:0030489	processing of 27S pre-rRNA	11	5
GO:0051053	negative regulation of DNA metabolism	11	5
GO:0000077	DNA damage checkpoint	11	6
GO:0000272	polysaccharide catabolism	11	6
GO:0001510	RNA methylation	11	6
GO:0006042	glucosamine biosynthesis	11	6
GO:0006045	N-acetylglucosamine biosynthesis	11	6
GO:0006090	pyruvate metabolism	11	6
GO:0006301	postreplication repair	11	6
GO:0006308	DNA catabolism	11	6
GO:0006384	transcription initiation from RNA polymerase III promoter	11	6
GO:0006633	fatty acid biosynthesis	11	6
GO:0006740	NADPH regeneration	11	6
GO:0006839	mitochondrial transport	11	6
GO:0007068	negative regulation of transcription, mitotic	11	6
GO:0007118	budding cell apical bud growth	11	6
GO:0009167	purine ribonucleoside monophosphate metabolism	11	6
GO:0019395	fatty acid oxidation	11	6
GO:0030261	chromosome condensation	11	6
GO:0044247	cellular polysaccharide catabolism	11	6
GO:0045002	double-strand break repair via single-strand annealing	11	6
GO:0045003	double-strand break repair via synthesis-dependent strand annealing	11	6
GO:0045132	meiotic chromosome segregation	11	6
GO:0045896	regulation of transcription, mitotic	11	6
GO:0046349	amino sugar biosynthesis	11	6
GO:0007050	cell cycle arrest	10	5
GO:0008298	intracellular mRNA localization	10	5
GO:0009119	ribonucleoside metabolism	10	5
GO:0009269	response to dessication	10	5
GO:0009414	response to water deprivation	10	5
GO:0009415	response to water	10	5
GO:0015846	polyamine transport	10	5
GO:0030503	regulation of cell redox homeostasis	10	5
GO:0042147	retrograde transport, endosome to Golgi	10	5
GO:0045053	protein-Golgi retention	10	5
GO:0045454	cell redox homeostasis	10	5
GO:0000162	tryptophan biosynthesis	10	6
GO:0000742	karyogamy during conjugation with cellular fusion	10	6
GO:0000753	cellular morphogenesis during conjugation with cellular fusion	10	6
GO:0001300	chronological cell aging	10	6
GO:0001301	progressive alteration of chromatin during cell aging	10	6
GO:0006030	chitin metabolism	10	6
GO:0006111	regulation of gluconeogenesis	10	6
GO:0006123	mitochondrial electron transport, cytochrome c to oxygen	10	6
GO:0006284	base-excision repair	10	6
GO:0006488	dolichol-linked oligosaccharide biosynthesis	10	6
GO:0006526	arginine biosynthesis	10	6
GO:0006568	tryptophan metabolism	10	6
GO:0006586	indolalkylamine metabolism	10	6
GO:0006817	phosphate transport	10	6
GO:0006882	zinc ion homeostasis	10	6
GO:0006895	Golgi to endosome transport	10	6
GO:0007021	tubulin folding	10	6
GO:0007070	negative regulation of transcription from RNA polymerase II promoter, mitotic	10	6
GO:0007119	budding cell isotropic bud growth	10	6
GO:0009068	aspartate family amino acid catabolism	10	6
GO:0009096	aromatic amino acid family biosynthesis, anthranilate pathway	10	6
GO:0009127	purine nucleoside monophosphate biosynthesis	10	6
GO:0016575	histone deacetylation	10	6
GO:0030488	tRNA methylation	10	6
GO:0042430	indole and derivative metabolism	10	6
GO:0042434	indole derivative metabolism	10	6
GO:0042435	indole derivative biosynthesis	10	6
GO:0044271	nitrogen compound biosynthesis	10	6
GO:0046021	regulation of transcription from RNA polymerase II promoter, mitotic	10	6
GO:0046219	indolalkylamine biosynthesis	10	6
GO:0009306	protein secretion	9	4
GO:0008535	cytochrome c oxidase complex assembly	9	5
GO:0009156	ribonucleoside monophosphate biosynthesis	9	5
GO:0015718	monocarboxylic acid transport	9	5
GO:0015891	siderophore transport	9	5
GO:0016339	calcium-dependent cell-cell adhesion	9	5
GO:0031163	metallo-sulfur cluster assembly	9	5
GO:0042278	purine nucleoside metabolism	9	5
GO:0045815	positive regulation of gene expression, epigenetic	9	5
GO:0051248	negative regulation of protein metabolism	9	5
GO:0000090	mitotic anaphase	9	6
GO:0000097	sulfur amino acid biosynthesis	9	6
GO:0000128	flocculation	9	6
GO:0000161	MAPKKK cascade during osmolarity sensing	9	6
GO:0000184	mRNA catabolism, nonsense-mediated decay	9	6
GO:0000501	flocculation (sensu Saccharomyces)	9	6
GO:0000737	DNA catabolism, endonucleolytic	9	6
GO:0001304	progressive alteration of chromatin during replicative cell aging	9	6
GO:0006067	ethanol metabolism	9	6
GO:0006122	mitochondrial electron transport, ubiquinol to cytochrome c	9	6
GO:0006345	loss of chromatin silencing	9	6
GO:0006374	nuclear mRNA splicing via U2-type spliceosome	9	6
GO:0006415	translational termination	9	6
GO:0006528	asparagine metabolism	9	6
GO:0006553	lysine metabolism	9	6
GO:0006635	fatty acid beta-oxidation	9	6
GO:0006760	folic acid and derivative metabolism	9	6
GO:0007076	mitotic chromosome condensation	9	6
GO:0008154	actin polymerization and/or depolymerization	9	6
GO:0009085	lysine biosynthesis	9	6
GO:0009168	purine ribonucleoside monophosphate biosynthesis	9	6
GO:0015802	basic amino acid transport	9	6
GO:0016226	iron-sulfur cluster assembly	9	6
GO:0019794	nonprotein amino acid metabolism	9	6
GO:0042138	meiotic DNA double-strand break formation	9	6
GO:0045039	mitochondrial inner membrane protein import	9	6
GO:0045721	negative regulation of gluconeogenesis	9	6
GO:0045910	negative regulation of DNA recombination	9	6
GO:0045912	negative regulation of carbohydrate metabolism	9	6
GO:0046470	phosphatidylcholine metabolism	9	6
GO:0046519	sphingoid metabolism	9	6
GO:0051273	beta-glucan metabolism	9	6
GO:0051322	anaphase	9	6
GO:0051261	protein depolymerization	8	4
GO:0006518	peptide metabolism	8	5
GO:0007039	vacuolar protein catabolism	8	5
GO:0007323	peptide pheromone maturation	8	5
GO:0007532	regulation of transcription, mating-type specific	8	5
GO:0007571	age-dependent general metabolic decline	8	5
GO:0016050	vesicle organization and biogenesis	8	5
GO:0016074	snoRNA metabolism	8	5
GO:0019933	cAMP-mediated signaling	8	5
GO:0019935	cyclic-nucleotide-mediated signaling	8	5
GO:0046128	purine ribonucleoside metabolism	8	5
GO:0000092	mitotic anaphase B	8	6
GO:0000103	sulfate assimilation	8	6
GO:0000335	negative regulation of DNA transposition	8	6
GO:0000337	regulation of DNA transposition	8	6
GO:0000903	cellular morphogenesis during vegetative growth	8	6
GO:0001308	loss of chromatin silencing during replicative cell aging	8	6
GO:0005978	glycogen biosynthesis	8	6
GO:0005984	disaccharide metabolism	8	6
GO:0006012	galactose metabolism	8	6
GO:0006031	chitin biosynthesis	8	6
GO:0006071	glycerol metabolism	8	6
GO:0006098	pentose-phosphate shunt	8	6
GO:0006188	IMP biosynthesis	8	6
GO:0006189	'de novo' IMP biosynthesis	8	6
GO:0006275	regulation of DNA replication	8	6
GO:0006334	nucleosome assembly	8	6
GO:0006566	threonine metabolism	8	6
GO:0006616	SRP-dependent cotranslational protein-membrane targeting, translocation	8	6
GO:0006620	posttranslational protein-membrane targeting	8	6
GO:0006743	ubiquinone metabolism	8	6
GO:0006749	glutathione metabolism	8	6
GO:0006791	sulfur utilization	8	6
GO:0006808	regulation of nitrogen utilization	8	6
GO:0006855	multidrug transport	8	6
GO:0007129	synapsis	8	6
GO:0009251	glucan catabolism	8	6
GO:0015914	phospholipid transport	8	6
GO:0015939	pantothenate metabolism	8	6
GO:0015940	pantothenate biosynthesis	8	6
GO:0019751	polyol metabolism	8	6
GO:0019878	lysine biosynthesis, aminoadipic pathway	8	6
GO:0030846	transcription termination from Pol II promoter, RNA polyymerase(A) coupled	8	6
GO:0030847	transcription termination from Pol II promoter, RNA polyymerase(A)-independent	8	6
GO:0042145	homotypic vacuole fusion, non-autophagic	8	6
GO:0042726	riboflavin and derivative metabolism	8	6
GO:0042727	riboflavin and derivative biosynthesis	8	6
GO:0046040	IMP metabolism	8	6
GO:0051171	regulation of nitrogen metabolism	8	6
GO:0051274	beta-glucan biosynthesis	8	6
GO:0019722	calcium-mediated signaling	7	5
GO:0043101	purine salvage	7	5
GO:0051049	regulation of transport	7	5
GO:0000055	ribosomal large subunit-nucleus export	7	6
GO:0000132	establishment of mitotic spindle orientation	7	6
GO:0000289	poly(A) tail shortening	7	6
GO:0000290	deadenylylation-dependent decapping	7	6
GO:0000372	Group I intron splicing	7	6
GO:0000376	RNA splicing, via transesterification reactions with guanosine as nucleophile	7	6
GO:0000751	cell cycle arrest in response to pheromone	7	6
GO:0000920	cell separation during cytokinesis	7	6
GO:0001306	age-dependent response to oxidative stress	7	6
GO:0001323	age-dependent general metabolic decline during chronological cell aging	7	6
GO:0001324	age-dependent response to oxidative stress during chronological cell aging	7	6
GO:0005980	glycogen catabolism	7	6
GO:0006037	cell wall chitin metabolism	7	6
GO:0006083	acetate metabolism	7	6
GO:0006269	DNA replication, synthesis of RNA primer	7	6
GO:0006280	mutagenesis	7	6
GO:0006359	regulation of transcription from RNA polymerase III promoter	7	6
GO:0006450	regulation of translational fidelity	7	6
GO:0006465	signal peptide processing	7	6
GO:0006551	leucine metabolism	7	6
GO:0006560	proline metabolism	7	6
GO:0006595	polyamine metabolism	7	6
GO:0006656	phosphatidylcholine biosynthesis	7	6
GO:0006672	ceramide metabolism	7	6
GO:0006828	manganese ion transport	7	6
GO:0006878	copper ion homeostasis	7	6
GO:0006972	hyperosmotic response	7	6
GO:0008614	pyridoxine metabolism	7	6
GO:0015936	coenzyme A metabolism	7	6
GO:0015937	coenzyme A biosynthesis	7	6
GO:0019363	pyridine nucleotide biosynthesis	7	6
GO:0031146	SCF-dependent proteasomal ubiquitin-dependent protein catabolism	7	6
GO:0040001	establishment of mitotic spindle localization	7	6
GO:0042816	vitamin B6 metabolism	7	6
GO:0046839	phospholipid dephosphorylation	7	6
GO:0046856	phosphoinositide dephosphorylation	7	6
GO:0051293	establishment of spindle localization	7	6
GO:0051294	establishment of spindle orientation	7	6
GO:0043241	protein complex disassembly	6	3
GO:0050793	regulation of development	6	3
GO:0009743	response to carbohydrate stimulus	6	4
GO:0015791	polyol transport	6	5
GO:0016925	protein sumoylation	6	5
GO:0018409	peptide or protein amino-terminal blocking	6	5
GO:0031365	N-terminal protein amino acid modification	6	5
GO:0043174	nucleoside salvage	6	5
GO:0046685	response to arsenic	6	5
GO:0046700	heterocycle catabolism	6	5
GO:0000255	allantoin metabolism	6	6
GO:0000256	allantoin catabolism	6	6
GO:0000302	response to reactive oxygen species	6	6
GO:0000338	protein deneddylation	6	6
GO:0000715	nucleotide-excision repair, DNA damage recognition	6	6
GO:0000717	nucleotide-excision repair, DNA duplex unwinding	6	6
GO:0000727	double-strand break repair via break-induced replication	6	6
GO:0001402	signal transduction during filamentous growth	6	6
GO:0006020	myo-inositol metabolism	6	6
GO:0006038	cell wall chitin biosynthesis	6	6
GO:0006166	purine ribonucleoside salvage	6	6
GO:0006220	pyrimidine nucleotide metabolism	6	6
GO:0006276	plasmid maintenance	6	6
GO:0006474	N-terminal protein amino acid acetylation	6	6
GO:0006544	glycine metabolism	6	6
GO:0006591	ornithine metabolism	6	6
GO:0006617	SRP-dependent cotranslational protein-membrane targeting, signal sequence recognition	6	6
GO:0006621	protein-ER retention	6	6
GO:0006627	mitochondrial protein processing	6	6
GO:0006734	NADH metabolism	6	6
GO:0006771	riboflavin metabolism	6	6
GO:0006827	high affinity iron ion transport	6	6
GO:0006829	zinc ion transport	6	6
GO:0006874	calcium ion homeostasis	6	6
GO:0006998	nuclear membrane organization and biogenesis	6	6
GO:0007109	cytokinesis, completion of separation	6	6
GO:0009092	homoserine metabolism	6	6
GO:0009113	purine base biosynthesis	6	6
GO:0009231	riboflavin biosynthesis	6	6
GO:0009435	NAD biosynthesis	6	6
GO:0015680	intracellular copper ion transport	6	6
GO:0015807	L-amino acid transport	6	6
GO:0015892	iron-siderophore transport	6	6
GO:0015918	sterol transport	6	6
GO:0016558	peroxisome matrix protein import	6	6
GO:0016973	poly(A)+ mRNA-nucleus export	6	6
GO:0019321	pentose metabolism	6	6
GO:0019660	glycolytic fermentation	6	6
GO:0019795	nonprotein amino acid biosynthesis	6	6
GO:0045026	plasma membrane fusion	6	6
GO:0045041	mitochondrial intermembrane space protein import	6	6
GO:0046352	disaccharide catabolism	6	6
GO:0051180	vitamin transport	6	6
GO:0007584	response to nutrients	5	4
GO:0009746	response to hexose stimulus	5	4
GO:0009749	response to glucose stimulus	5	4
GO:0012501	programmed cell death	5	4
GO:0051129	negative regulation of cell organization and biogenesis	5	4
GO:0007029	ER organization and biogenesis	5	5
GO:0009225	nucleotide-sugar metabolism	5	5
GO:0009373	regulation of transcription by pheromones	5	5
GO:0009410	response to xenobiotic stimulus	5	5
GO:0015693	magnesium ion transport	5	5
GO:0017004	cytochrome complex assembly	5	5
GO:0017182	peptidyl-diphthamide metabolism	5	5
GO:0017183	peptidyl-diphthamide biosynthesis from peptidyl-histidine	5	5
GO:0018202	peptidyl-histidine modification	5	5
GO:0031106	septin ring organization	5	5
GO:0043248	proteasome assembly	5	5
GO:0046019	regulation of transcription from RNA polymerase II promoter by pheromones	5	5
GO:0051320	S phase	5	5
GO:0000076	DNA replication checkpoint	5	6
GO:0000084	S phase of mitotic cell cycle	5	6
GO:0000101	sulfur amino acid transport	5	6
GO:0000173	inactivation of MAPK during osmolarity sensing	5	6
GO:0000188	inactivation of MAPK	5	6
GO:0000707	meiotic DNA recombinase assembly	5	6
GO:0000730	DNA recombinase assembly	5	6
GO:0000921	septin ring assembly	5	6
GO:0001522	pseudouridine synthesis	5	6
GO:0005979	regulation of glycogen biosynthesis	5	6
GO:0005991	trehalose metabolism	5	6
GO:0006000	fructose metabolism	5	6
GO:0006077	beta-1,6 glucan metabolism	5	6
GO:0006097	glyoxylate cycle	5	6
GO:0006102	isocitrate metabolism	5	6
GO:0006110	regulation of glycolysis	5	6
GO:0006207	'de novo' pyrimidine base biosynthesis	5	6
GO:0006265	DNA topological change	5	6
GO:0006314	intron homing	5	6
GO:0006446	regulation of translational initiation	5	6
GO:0006499	N-terminal protein myristoylation	5	6
GO:0006530	asparagine catabolism	5	6
GO:0006580	ethanolamine metabolism	5	6
GO:0006646	phosphatidylethanolamine biosynthesis	5	6
GO:0006720	isoprenoid metabolism	5	6
GO:0006816	calcium ion transport	5	6
GO:0006915	apoptosis	5	6
GO:0006995	cellular response to nitrogen starvation	5	6
GO:0007130	synaptonemal complex formation	5	6
GO:0008299	isoprenoid biosynthesis	5	6
GO:0009071	serine family amino acid catabolism	5	6
GO:0009086	methionine biosynthesis	5	6
GO:0009098	leucine biosynthesis	5	6
GO:0009396	folic acid and derivative biosynthesis	5	6
GO:0015677	copper ion import	5	6
GO:0015804	neutral amino acid transport	5	6
GO:0016255	attachment of GPI anchor to protein	5	6
GO:0018319	protein amino acid myristoylation	5	6
GO:0018342	protein prenylation	5	6
GO:0018346	protein amino acid prenylation	5	6
GO:0018377	protein myristoylation	5	6
GO:0019323	pentose catabolism	5	6
GO:0019541	propionate metabolism	5	6
GO:0019655	ethanol fermentation	5	6
GO:0042439	ethanolamine and derivative metabolism	5	6
GO:0045011	actin cable formation	5	6
GO:0045143	homologous chromosome segregation	5	6
GO:0045835	negative regulation of meiosis	5	6
GO:0046335	ethanolamine biosynthesis	5	6
GO:0046337	phosphatidylethanolamine metabolism	5	6
GO:0046487	glyoxylate metabolism	5	6
GO:0051017	actin filament bundle formation	5	6
GO:0008283	cell proliferation	4	3
GO:0040008	regulation of growth	4	3
GO:0016049	cell growth	4	4
GO:0007187	G-protein signaling, coupled to cyclic nucleotide second messenger	4	5
GO:0007188	G-protein signaling, coupled to cAMP nucleotide second messenger	4	5
GO:0008655	pyrimidine salvage	4	5
GO:0009164	nucleoside catabolism	4	5
GO:0009452	RNA capping	4	5
GO:0015780	nucleotide-sugar transport	4	5
GO:0015793	glycerol transport	4	5
GO:0015833	peptide transport	4	5
GO:0016073	snRNA metabolism	4	5
GO:0018065	protein-cofactor linkage	4	5
GO:0042180	ketone metabolism	4	5
GO:0043085	positive regulation of enzyme activity	4	5
GO:0045116	protein neddylation	4	5
GO:0046686	response to cadmium ion	4	5
GO:0046688	response to copper ion	4	5
GO:0051181	cofactor transport	4	5
GO:0000059	protein-nucleus import, docking	4	6
GO:0000135	septin checkpoint	4	6
GO:0000196	MAPKKK cascade during cell wall biogenesis	4	6
GO:0000301	retrograde transport, vesicle recycling within Golgi	4	6
GO:0000731	DNA synthesis during DNA repair	4	6
GO:0000735	removal of nonhomologous ends	4	6
GO:0000743	nuclear migration during conjugation with cellular fusion	4	6
GO:0000752	agglutination during conjugation with cellular fusion	4	6
GO:0000755	cytogamy	4	6
GO:0000771	agglutination	4	6
GO:0005981	regulation of glycogen catabolism	4	6
GO:0006074	beta-1,3 glucan metabolism	4	6
GO:0006075	beta-1,3 glucan biosynthesis	4	6
GO:0006078	beta-1,6 glucan biosynthesis	4	6
GO:0006085	acetyl-CoA biosynthesis	4	6
GO:0006101	citrate metabolism	4	6
GO:0006121	mitochondrial electron transport, succinate to ubiquinone	4	6
GO:0006213	pyrimidine nucleoside metabolism	4	6
GO:0006221	pyrimidine nucleotide biosynthesis	4	6
GO:0006279	premeiotic DNA synthesis	4	6
GO:0006337	nucleosome disassembly	4	6
GO:0006356	regulation of transcription from RNA polymerase I promoter	4	6
GO:0006491	N-glycan processing	4	6
GO:0006529	asparagine biosynthesis	4	6
GO:0006534	cysteine metabolism	4	6
GO:0006541	glutamine metabolism	4	6
GO:0006542	glutamine biosynthesis	4	6
GO:0006546	glycine catabolism	4	6
GO:0006562	proline catabolism	4	6
GO:0006592	ornithine biosynthesis	4	6
GO:0006596	polyamine biosynthesis	4	6
GO:0006768	biotin metabolism	4	6
GO:0006784	heme a biosynthesis	4	6
GO:0006984	ER-nuclear signaling pathway	4	6
GO:0007008	outer mitochondrial membrane organization and biogenesis	4	6
GO:0007019	microtubule depolymerization	4	6
GO:0007023	post-chaperonin tubulin folding pathway	4	6
GO:0007346	regulation of mitotic cell cycle	4	6
GO:0008053	mitochondrial fusion	4	6
GO:0009102	biotin biosynthesis	4	6
GO:0015908	fatty acid transport	4	6
GO:0016478	negative regulation of translation	4	6
GO:0018344	protein geranylgeranylation	4	6
GO:0018348	protein amino acid geranylgeranylation	4	6
GO:0019413	acetate biosynthesis	4	6
GO:0019566	arabinose metabolism	4	6
GO:0019568	arabinose catabolism	4	6
GO:0030007	potassium ion homeostasis	4	6
GO:0030026	manganese ion homeostasis	4	6
GO:0030037	actin filament reorganization during cell cycle	4	6
GO:0030042	actin filament depolymerization	4	6
GO:0030071	regulation of mitotic metaphase/anaphase transition	4	6
GO:0030162	regulation of proteolysis and peptidolysis	4	6
GO:0030497	fatty acid elongation	4	6
GO:0030968	unfolded protein response	4	6
GO:0031204	posttranslational protein membrane targeting, translocation	4	6
GO:0042176	regulation of protein catabolism	4	6
GO:0042219	amino acid derivative catabolism	4	6
GO:0042732	D-xylose metabolism	4	6
GO:0042843	D-xylose catabolism	4	6
GO:0045021	error-free DNA repair	4	6
GO:0045913	positive regulation of carbohydrate metabolism	4	6
GO:0046160	heme a metabolism	4	6
GO:0046834	lipid phosphorylation	4	6
GO:0046854	phosphoinositide phosphorylation	4	6
GO:0009895	negative regulation of catabolism	3	3
GO:0007009	plasma membrane organization and biogenesis	3	4
GO:0009581	detection of external stimulus	3	4
GO:0007329	positive regulation of transcription from RNA polymerase II promoter by pheromones	3	5
GO:0007600	sensory perception	3	5
GO:0007606	sensory perception of chemical stimulus	3	5
GO:0008608	attachment of spindle microtubules to kinetochore	3	5
GO:0009061	anaerobic respiration	3	5
GO:0009120	deoxyribonucleoside metabolism	3	5
GO:0009262	deoxyribonucleotide metabolism	3	5
GO:0009268	response to pH	3	5
GO:0009371	positive regulation of transcription by pheromones	3	5
GO:0015695	organic cation transport	3	5
GO:0015696	ammonium transport	3	5
GO:0015758	glucose transport	3	5
GO:0015851	nucleobase transport	3	5
GO:0016036	cellular response to phosphate starvation	3	5
GO:0016042	lipid catabolism	3	5
GO:0016180	snRNA processing	3	5
GO:0017003	protein-heme linkage	3	5
GO:0017006	protein-tetrapyrrole linkage	3	5
GO:0018063	cytochrome c-heme linkage	3	5
GO:0018206	peptidyl-methionine modification	3	5
GO:0042044	fluid transport	3	5
GO:0042274	ribosomal small subunit biogenesis	3	5
GO:0043067	regulation of programmed cell death	3	5
GO:0043144	snoRNA processing	3	5
GO:0044242	cellular lipid catabolism	3	5
GO:0045013	negative regulation of transcription by carbon catabolites	3	5
GO:0045014	negative regulation of transcription by glucose	3	5
GO:0045990	regulation of transcription by carbon catabolites	3	5
GO:0046015	regulation of transcription by glucose	3	5
GO:0048285	organelle fission	3	5
GO:0050874	organismal physiological process	3	5
GO:0050877	neurophysiological process	3	5
GO:0000083	G1/S-specific transcription in mitotic cell cycle	3	6
GO:0000266	mitochondrial fission	3	6
GO:0000320	re-entry into mitotic cell cycle	3	6
GO:0000321	re-entry into mitotic cell cycle after pheromone arrest	3	6
GO:0000348	nuclear mRNA branch site recognition	3	6
GO:0000370	U2-type nuclear mRNA branch site recognition	3	6
GO:0000393	spliceosomal conformational changes to generate catalytic conformation	3	6
GO:0000706	meiotic DNA double-strand break processing	3	6
GO:0000729	DNA double-strand break processing	3	6
GO:0000738	DNA catabolism, exonucleolytic	3	6
GO:0001100	negative regulation of exit from mitosis	3	6
GO:0005993	trehalose catabolism	3	6
GO:0006013	mannose metabolism	3	6
GO:0006108	malate metabolism	3	6
GO:0006116	NADH oxidation	3	6
GO:0006285	base-excision repair, AP site formation	3	6
GO:0006307	DNA dealkylation	3	6
GO:0006370	mRNA capping	3	6
GO:0006376	mRNA splice site selection	3	6
GO:0006390	transcription from mitochondrial promoter	3	6
GO:0006431	methionyl-tRNA aminoacylation	3	6
GO:0006444	nascent polypeptide association	3	6
GO:0006448	regulation of translational elongation	3	6
GO:0006449	regulation of translational termination	3	6
GO:0006452	translational frameshifting	3	6
GO:0006490	oligosaccharide-lipid intermediate assembly	3	6
GO:0006492	N-linked glycoprotein maturation	3	6
GO:0006549	isoleucine metabolism	3	6
GO:0006561	proline biosynthesis	3	6
GO:0006567	threonine catabolism	3	6
GO:0006598	polyamine catabolism	3	6
GO:0006624	vacuolar protein processing or maturation	3	6
GO:0006658	phosphatidylserine metabolism	3	6
GO:0006664	glycolipid metabolism	3	6
GO:0006687	glycosphingolipid metabolism	3	6
GO:0006688	glycosphingolipid biosynthesis	3	6
GO:0006797	polyphosphate metabolism	3	6
GO:0006814	sodium ion transport	3	6
GO:0006833	water transport	3	6
GO:0006862	nucleotide transport	3	6
GO:0006883	sodium ion homeostasis	3	6
GO:0007025	beta-tubulin folding	3	6
GO:0007026	negative regulation of microtubule depolymerization	3	6
GO:0007089	traversing start control point of mitotic cell cycle	3	6
GO:0008064	regulation of actin polymerization and/or depolymerization	3	6
GO:0008272	sulfate transport	3	6
GO:0009090	homoserine biosynthesis	3	6
GO:0009147	pyrimidine nucleoside triphosphate metabolism	3	6
GO:0009219	pyrimidine deoxyribonucleotide metabolism	3	6
GO:0009247	glycolipid biosynthesis	3	6
GO:0009437	carnitine metabolism	3	6
GO:0015865	purine nucleotide transport	3	6
GO:0015942	formate metabolism	3	6
GO:0016233	telomere capping	3	6
GO:0016237	microautophagy	3	6
GO:0016574	histone ubiquitination	3	6
GO:0016584	nucleosome spacing	3	6
GO:0017196	N-terminal peptidyl-methionine acetylation	3	6
GO:0018318	protein amino acid palmitoylation	3	6
GO:0018345	protein palmitoylation	3	6
GO:0019439	aromatic compound catabolism	3	6
GO:0019563	glycerol catabolism	3	6
GO:0019754	one-carbon compound catabolism	3	6
GO:0030100	regulation of endocytosis	3	6
GO:0030491	heteroduplex formation	3	6
GO:0030832	regulation of actin filament length	3	6
GO:0031111	negative regulation of microtubule polymerization or depolymerization	3	6
GO:0031114	regulation of microtubule depolymerization	3	6
GO:0042177	negative regulation of protein catabolism	3	6
GO:0042183	formate catabolism	3	6
GO:0042402	biogenic amine catabolism	3	6
GO:0042981	regulation of apoptosis	3	6
GO:0043254	regulation of protein complex assembly	3	6
GO:0045010	actin nucleation	3	6
GO:0045040	mitochondrial outer membrane protein import	3	6
GO:0045332	phospholipid translocation	3	6
GO:0045821	positive regulation of glycolysis	3	6
GO:0045860	positive regulation of protein kinase activity	3	6
GO:0046083	adenine metabolism	3	6
GO:0046125	pyrimidine deoxyribonucleoside metabolism	3	6
GO:0046174	polyol catabolism	3	6
GO:0046513	ceramide biosynthesis	3	6
GO:0046520	sphingoid biosynthesis	3	6
GO:0051347	positive regulation of transferase activity	3	6
GO:0010033	response to organic substance	2	3
GO:0000280	nuclear division	2	4
GO:0009966	regulation of signal transduction	2	4
GO:0010043	response to zinc ion	2	4
GO:0015976	carbon utilization	2	4
GO:0016032	viral life cycle	2	4
GO:0007189	G-protein signaling, adenylate cyclase activating pathway	2	5
GO:0007535	donor preference	2	5
GO:0008360	regulation of cell shape	2	5
GO:0009166	nucleotide catabolism	2	5
GO:0009200	deoxyribonucleoside triphosphate metabolism	2	5
GO:0009226	nucleotide-sugar biosynthesis	2	5
GO:0009263	deoxyribonucleotide biosynthesis	2	5
GO:0009303	rRNA transcription	2	5
GO:0009409	response to cold	2	5
GO:0009847	spore germination	2	5
GO:0015723	bilirubin transport	2	5
GO:0015781	pyrimidine nucleotide-sugar transport	2	5
GO:0015798	myo-inositol transport	2	5
GO:0015840	urea transport	2	5
GO:0015855	pyrimidine transport	2	5
GO:0015858	nucleoside transport	2	5
GO:0016926	protein desumoylation	2	5
GO:0018195	peptidyl-arginine modification	2	5
GO:0018196	peptidyl-asparagine modification	2	5
GO:0018987	osmoregulation	2	5
GO:0019915	lipid storage	2	5
GO:0019988	charged-tRNA modification	2	5
GO:0030242	peroxisome degradation	2	5
GO:0031086	mRNA catabolism, deadenylylation-independent decay	2	5
GO:0031087	deadenylylation-independent decapping	2	5
GO:0031126	snoRNA 3'-end processing	2	5
GO:0042149	cellular response to glucose starvation	2	5
GO:0042454	ribonucleoside catabolism	2	5
GO:0042946	glucoside transport	2	5
GO:0043068	positive regulation of programmed cell death	2	5
GO:0043173	nucleotide salvage	2	5
GO:0045017	glycerolipid biosynthesis	2	5
GO:0045996	negative regulation of transcription by pheromones	2	5
GO:0046486	glycerolipid metabolism	2	5
GO:0048309	endoplasmic reticulum inheritance	2	5
GO:0051238	sequestering of metal ion	2	5
GO:0000017	alpha-glucoside transport	2	6
GO:0000019	regulation of mitotic recombination	2	6
GO:0000023	maltose metabolism	2	6
GO:0000025	maltose catabolism	2	6
GO:0000038	very-long-chain fatty acid metabolism	2	6
GO:0000069	centromere and kinetochore complex maturation	2	6
GO:0000078	cell morphogenesis checkpoint	2	6
GO:0000168	activation of MAPKK during osmolarity sensing	2	6
GO:0000186	activation of MAPKK	2	6
GO:0000244	assembly of spliceosomal tri-snRNP	2	6
GO:0000304	response to singlet oxygen	2	6
GO:0000316	sulfite transport	2	6
GO:0000387	spliceosomal snRNP biogenesis	2	6
GO:0000390	spliceosome dissembly	2	6
GO:0000391	U2-type spliceosome dissembly	2	6
GO:0000709	meiotic joint molecule formation	2	6
GO:0000736	double-strand break repair via single-strand annealing, removal of nonhomologous ends	2	6
GO:0001315	age-dependent response to reactive oxygen species	2	6
GO:0001320	age-dependent response to reactive oxygen species during chronological cell aging	2	6
GO:0001558	regulation of cell growth	2	6
GO:0005992	trehalose biosynthesis	2	6
GO:0006003	fructose 2,6-bisphosphate metabolism	2	6
GO:0006008	glucose 1-phosphate utilization	2	6
GO:0006010	glucose 6-phosphate utilization	2	6
GO:0006032	chitin catabolism	2	6
GO:0006043	glucosamine catabolism	2	6
GO:0006046	N-acetylglucosamine catabolism	2	6
GO:0006047	UDP-N-acetylglucosamine metabolism	2	6
GO:0006048	UDP-N-acetylglucosamine biosynthesis	2	6
GO:0006080	mannan metabolism	2	6
GO:0006086	acetyl-CoA biosynthesis from pyruvate	2	6
GO:0006089	lactate metabolism	2	6
GO:0006103	2-oxoglutarate metabolism	2	6
GO:0006104	succinyl-CoA metabolism	2	6
GO:0006107	oxaloacetate metabolism	2	6
GO:0006114	glycerol biosynthesis	2	6
GO:0006183	GTP biosynthesis	2	6
GO:0006296	nucleotide-excision repair, DNA incision, 5'-to lesion	2	6
GO:0006343	establishment of chromatin silencing	2	6
GO:0006358	regulation of global transcription from RNA polymerase II promoter	2	6
GO:0006424	glutamyl-tRNA aminoacylation	2	6
GO:0006426	glycyl-tRNA aminoacylation	2	6
GO:0006429	leucyl-tRNA aminoacylation	2	6
GO:0006430	lysyl-tRNA aminoacylation	2	6
GO:0006432	phenylalanyl-tRNA aminoacylation	2	6
GO:0006434	seryl-tRNA aminoacylation	2	6
GO:0006436	tryptophanyl-tRNA aminoacylation	2	6
GO:0006437	tyrosyl-tRNA aminoacylation	2	6
GO:0006467	protein thiol-disulfide exchange	2	6
GO:0006527	arginine catabolism	2	6
GO:0006531	aspartate metabolism	2	6
GO:0006532	aspartate biosynthesis	2	6
GO:0006533	aspartate catabolism	2	6
GO:0006538	glutamate catabolism	2	6
GO:0006545	glycine biosynthesis	2	6
GO:0006552	leucine catabolism	2	6
GO:0006558	L-phenylalanine metabolism	2	6
GO:0006563	L-serine metabolism	2	6
GO:0006564	L-serine biosynthesis	2	6
GO:0006597	spermine biosynthesis	2	6
GO:0006638	neutral lipid metabolism	2	6
GO:0006639	acylglycerol metabolism	2	6
GO:0006641	triacylglycerol metabolism	2	6
GO:0006662	glycerol ether metabolism	2	6
GO:0006666	3-keto-sphinganine metabolism	2	6
GO:0006673	inositolphosphoceramide metabolism	2	6
GO:0006735	NADH regeneration	2	6
GO:0006744	ubiquinone biosynthesis	2	6
GO:0006746	FADH2 metabolism	2	6
GO:0006750	glutathione biosynthesis	2	6
GO:0006824	cobalt ion transport	2	6
GO:0006835	dicarboxylic acid transport	2	6
GO:0006842	tricarboxylic acid transport	2	6
GO:0006857	oligopeptide transport	2	6
GO:0006880	intracellular sequestering of iron ion	2	6
GO:0006901	vesicle coating	2	6
GO:0007024	alpha-tubulin folding	2	6
GO:0007092	anaphase-promoting complex activation	2	6
GO:0007580	extrachromosomal circular DNA accumulation during cell aging	2	6
GO:0008156	negative regulation of DNA replication	2	6
GO:0008215	spermine metabolism	2	6
GO:0008216	spermidine metabolism	2	6
GO:0008295	spermidine biosynthesis	2	6
GO:0009074	aromatic amino acid family catabolism	2	6
GO:0009083	branched chain family amino acid catabolism	2	6
GO:0009211	pyrimidine deoxyribonucleoside triphosphate metabolism	2	6
GO:0009221	pyrimidine deoxyribonucleotide biosynthesis	2	6
GO:0009298	GDP-mannose biosynthesis	2	6
GO:0015805	S-adenosylmethionine transport	2	6
GO:0015867	ATP transport	2	6
GO:0016236	macroautophagy	2	6
GO:0016576	histone dephosphorylation	2	6
GO:0017157	regulation of exocytosis	2	6
GO:0018279	N-linked glycosylation via asparagine	2	6
GO:0018343	protein farnesylation	2	6
GO:0018347	protein amino acid farnesylation	2	6
GO:0019220	regulation of phosphate metabolism	2	6
GO:0019255	glucose 1-phosphate metabolism	2	6
GO:0019266	asparagine biosynthesis from oxaloacetate	2	6
GO:0019307	mannose biosynthesis	2	6
GO:0019344	cysteine biosynthesis	2	6
GO:0019354	siroheme biosynthesis	2	6
GO:0019358	nicotinate nucleotide salvage	2	6
GO:0019365	pyridine nucleotide salvage	2	6
GO:0019432	triacylglycerol biosynthesis	2	6
GO:0019482	beta-alanine metabolism	2	6
GO:0019483	beta-alanine biosynthesis	2	6
GO:0019509	methionine salvage	2	6
GO:0019673	GDP-mannose metabolism	2	6
GO:0030834	regulation of actin filament depolymerization	2	6
GO:0030835	negative regulation of actin filament depolymerization	2	6
GO:0030969	UFP-specific transcription factor mRNA processing during unfolded protein response	2	6
GO:0031118	rRNA pseudouridine synthesis	2	6
GO:0042375	quinone cofactor metabolism	2	6
GO:0042542	response to hydrogen peroxide	2	6
GO:0042558	pteridine and derivative metabolism	2	6
GO:0043065	positive regulation of apoptosis	2	6
GO:0043102	amino acid salvage	2	6
GO:0044270	nitrogen compound catabolism	2	6
GO:0045016	mitochondrial magnesium ion transport	2	6
GO:0045046	peroxisome membrane protein import	2	6
GO:0045426	quinone cofactor biosynthesis	2	6
GO:0045861	negative regulation of proteolysis and peptidolysis	2	6
GO:0046020	negative regulation of transcription from RNA polymerase II promoter by pheromones	2	6
GO:0046037	GMP metabolism	2	6
GO:0046039	GTP metabolism	2	6
GO:0046131	pyrimidine ribonucleoside metabolism	2	6
GO:0046133	pyrimidine ribonucleoside catabolism	2	6
GO:0046135	pyrimidine nucleoside catabolism	2	6
GO:0046156	siroheme metabolism	2	6
GO:0046173	polyol biosynthesis	2	6
GO:0046185	aldehyde catabolism	2	6
GO:0046292	formaldehyde metabolism	2	6
GO:0046294	formaldehyde catabolism	2	6
GO:0046348	amino sugar catabolism	2	6
GO:0046351	disaccharide biosynthesis	2	6
GO:0046459	short-chain fatty acid metabolism	2	6
GO:0046460	neutral lipid biosynthesis	2	6
GO:0046463	acylglycerol biosynthesis	2	6
GO:0046466	membrane lipid catabolism	2	6
GO:0046488	phosphatidylinositol metabolism	2	6
GO:0046497	nicotinate nucleotide metabolism	2	6
GO:0046504	glycerol ether biosynthesis	2	6
GO:0046655	folic acid metabolism	2	6
GO:0046838	phosphorylated carbohydrate dephosphorylation	2	6
GO:0046855	inositol phosphate dephosphorylation	2	6
GO:0048024	regulation of nuclear mRNA splicing, via spliceosome	2	6
GO:0048250	mitochondrial iron ion transport	2	6
GO:0050684	regulation of mRNA processing	2	6
GO:0051016	barbed-end actin filament capping	2	6
GO:0051084	posttranslational protein folding	2	6
GO:0051156	glucose 6-phosphate metabolism	2	6
GO:0051174	regulation of phosphorus metabolism	2	6
GO:0051228	mitotic spindle disassembly	2	6
GO:0051230	spindle disassembly	2	6
GO:0051252	regulation of RNA metabolism	2	6
GO:0048511	rhythmic process	1	3
GO:0051093	negative regulation of development	1	3
GO:0009636	response to toxin	1	4
GO:0042173	regulation of sporulation	1	4
GO:0042174	negative regulation of sporulation	1	4
GO:0043193	positive regulation of gene-specific transcription	1	4
GO:0044003	modification of host morphology or physiology	1	4
GO:0044004	disruption of host cells	1	4
GO:0044403	symbiosis, mutualism through parasitism	1	4
GO:0044404	symbiotic interaction between host and other organism	1	4
GO:0044419	interaction between organisms	1	4
GO:0045595	regulation of cell differentiation	1	4
GO:0045596	negative regulation of cell differentiation	1	4
GO:0046713	boron transport	1	4
GO:0051258	protein polymerization	1	4
GO:0051302	regulation of cell division	1	4
GO:0001101	response to acid	1	5
GO:0001906	cell killing	1	5
GO:0001907	killing of host cells	1	5
GO:0007030	Golgi organization and biogenesis	1	5
GO:0007040	lysosome organization and biogenesis	1	5
GO:0007041	lysosomal transport	1	5
GO:0007063	regulation of sister chromatid cohesion	1	5
GO:0007232	osmosensory signaling pathway via Sho1 osmosensor	1	5
GO:0007624	ultradian rhythm	1	5
GO:0008277	regulation of G-protein coupled receptor protein signaling pathway	1	5
GO:0008333	endosome to lysosome transport	1	5
GO:0009132	nucleoside diphosphate metabolism	1	5
GO:0009133	nucleoside diphosphate biosynthesis	1	5
GO:0009143	nucleoside triphosphate catabolism	1	5
GO:0009157	deoxyribonucleoside monophosphate biosynthesis	1	5
GO:0009162	deoxyribonucleoside monophosphate metabolism	1	5
GO:0009163	nucleoside biosynthesis	1	5
GO:0009186	deoxyribonucleoside diphosphate metabolism	1	5
GO:0009189	deoxyribonucleoside diphosphate biosynthesis	1	5
GO:0009202	deoxyribonucleoside triphosphate biosynthesis	1	5
GO:0009204	deoxyribonucleoside triphosphate catabolism	1	5
GO:0009249	protein-lipoylation	1	5
GO:0009264	deoxyribonucleotide catabolism	1	5
GO:0009302	snoRNA transcription	1	5
GO:0009305	protein amino acid biotinylation	1	5
GO:0009314	response to radiation	1	5
GO:0009826	unidimensional cell growth	1	5
GO:0010044	response to aluminum ion	1	5
GO:0012502	induction of programmed cell death	1	5
GO:0015719	allantoate transport	1	5
GO:0015720	allantoin transport	1	5
GO:0015721	bile acid transport	1	5
GO:0015727	lactate transport	1	5
GO:0015729	oxaloacetate transport	1	5
GO:0015766	disaccharide transport	1	5
GO:0015771	trehalose transport	1	5
GO:0015772	oligosaccharide transport	1	5
GO:0015785	UDP-galactose transport	1	5
GO:0015788	UDP-N-acetylglucosamine transport	1	5
GO:0015847	putrescine transport	1	5
GO:0015856	cytosine transport	1	5
GO:0015857	uracil transport	1	5
GO:0015862	uridine transport	1	5
GO:0015864	pyrimidine nucleoside transport	1	5
GO:0015871	choline transport	1	5
GO:0015956	bis(5'-nucleosidyl) oligophosphate metabolism	1	5
GO:0015959	diadenosine polyphosphate metabolism	1	5
GO:0015978	carbon utilization by utilization of organic compounds	1	5
GO:0016556	mRNA modification	1	5
GO:0016559	peroxisome division	1	5
GO:0016998	cell wall catabolism	1	5
GO:0017062	cytochrome bc(1) complex assembly	1	5
GO:0018201	peptidyl-glycine modification	1	5
GO:0018205	peptidyl-lysine modification	1	5
GO:0018410	peptide or protein carboxyl-terminal blocking	1	5
GO:0019216	regulation of lipid metabolism	1	5
GO:0019835	cytolysis	1	5
GO:0030030	cell projection organization and biogenesis	1	5
GO:0030031	cell projection biogenesis	1	5
GO:0030259	lipid glycosylation	1	5
GO:0030397	membrane disassembly	1	5
GO:0031279	regulation of cyclase activity	1	5
GO:0031281	positive regulation of cyclase activity	1	5
GO:0040031	snRNA modification	1	5
GO:0042214	terpene metabolism	1	5
GO:0042256	mature ribosome assembly	1	5
GO:0042451	purine nucleoside biosynthesis	1	5
GO:0042455	ribonucleoside biosynthesis	1	5
GO:0042779	removal of tRNA 3'-trailer sequence	1	5
GO:0042780	tRNA 3'-processing	1	5
GO:0042930	enterobactin transport	1	5
GO:0043069	negative regulation of programmed cell death	1	5
GO:0043086	negative regulation of enzyme activity	1	5
GO:0045022	early endosome to late endosome transport	1	5
GO:0045117	azole transport	1	5
GO:0045471	response to ethanol	1	5
GO:0045833	negative regulation of lipid metabolism	1	5
GO:0045876	positive regulation of sister chromatid cohesion	1	5
GO:0046085	adenosine metabolism	1	5
GO:0046086	adenosine biosynthesis	1	5
GO:0046102	inosine metabolism	1	5
GO:0046121	deoxyribonucleoside catabolism	1	5
GO:0046129	purine ribonucleoside biosynthesis	1	5
GO:0046149	pigment catabolism	1	5
GO:0046246	terpene biosynthesis	1	5
GO:0046323	glucose import	1	5
GO:0046324	regulation of glucose import	1	5
GO:0046677	response to antibiotic	1	5
GO:0046689	response to mercury ion	1	5
GO:0048280	vesicle fusion with Golgi apparatus	1	5
GO:0050821	protein stabilization	1	5
GO:0051050	positive regulation of transport	1	5
GO:0051051	negative regulation of transport	1	5
GO:0051182	coenzyme transport	1	5
GO:0051319	G2 phase	1	5
GO:0000040	low affinity iron ion transport	1	6
GO:0000045	autophagic vacuole formation	1	6
GO:0000046	autophagic vacuole fusion	1	6
GO:0000052	citrulline metabolism	1	6
GO:0000053	argininosuccinate metabolism	1	6
GO:0000056	ribosomal small subunit-nucleus export	1	6
GO:0000060	protein-nucleus import, translocation	1	6
GO:0000066	mitochondrial ornithine transport	1	6
GO:0000085	G2 phase of mitotic cell cycle	1	6
GO:0000116	G2-specific transcription in mitotic cell cycle	1	6
GO:0000117	G2/M-specific transcription in mitotic cell cycle	1	6
GO:0000169	activation of MAPK during osmolarity sensing	1	6
GO:0000187	activation of MAPK	1	6
GO:0000273	lipoic acid metabolism	1	6
GO:0000349	formation of catalytic spliceosome for first transesterification step	1	6
GO:0000350	formation of catalytic spliceosome for second transesterification step	1	6
GO:0000354	cis assembly of pre-catalytic spliceosome(3)	1	6
GO:0000356	U2-type catalytic spliceosome formation for first transesterification step	1	6
GO:0000358	formation of catalytic U2-type spliceosome for second transesterification step	1	6
GO:0000360	cis assembly of U2-type pre-catalytic spliceosome	1	6
GO:0000373	Group II intron splicing	1	6
GO:0000388	spliceosome conformational change to release U4 (or U4atac) and U1 (or U11)	1	6
GO:0000396	U2-type spliceosome conformational change to release U4 and U1	1	6
GO:0000719	photoreactive repair	1	6
GO:0000770	peptide pheromone export	1	6
GO:0000912	cytokinesis, formation of actomyosin apparatus	1	6
GO:0000915	cytokinesis, contractile ring formation	1	6
GO:0000916	cytokinesis, contractile ring contraction	1	6
GO:0000917	barrier septum formation	1	6
GO:0001307	extrachromosomal circular DNA accumulation during replicative cell aging	1	6
GO:0001310	extrachromosomal rDNA circle accumulation during replicative cell aging	1	6
GO:0001321	age-dependent general metabolic decline during replicative cell aging	1	6
GO:0001407	glycerophosphodiester transport	1	6
GO:0001408	guanine nucleotide transport	1	6
GO:0001682	tRNA 5'-leader removal	1	6
GO:0001718	conversion of met-tRNAf to fmet-tRNA	1	6
GO:0001897	cytolysis of host cells	1	6
GO:0005982	starch metabolism	1	6
GO:0005983	starch catabolism	1	6
GO:0005985	sucrose metabolism	1	6
GO:0005987	sucrose catabolism	1	6
GO:0005997	xylulose metabolism	1	6
GO:0005998	xylulose catabolism	1	6
GO:0006011	UDP-glucose metabolism	1	6
GO:0006014	D-ribose metabolism	1	6
GO:0006033	chitin localization	1	6
GO:0006039	cell wall chitin catabolism	1	6
GO:0006106	fumarate metabolism	1	6
GO:0006120	mitochondrial electron transport, NADH to ubiquinone	1	6
GO:0006145	purine base catabolism	1	6
GO:0006146	adenine catabolism	1	6
GO:0006152	purine nucleoside catabolism	1	6
GO:0006167	AMP biosynthesis	1	6
GO:0006168	adenine salvage	1	6
GO:0006190	inosine salvage	1	6
GO:0006216	cytidine catabolism	1	6
GO:0006217	deoxycytidine catabolism	1	6
GO:0006218	uridine catabolism	1	6
GO:0006227	dUDP biosynthesis	1	6
GO:0006231	dTMP biosynthesis	1	6
GO:0006233	dTDP biosynthesis	1	6
GO:0006235	dTTP biosynthesis	1	6
GO:0006241	CTP biosynthesis	1	6
GO:0006244	pyrimidine nucleotide catabolism	1	6
GO:0006264	mitochondrial DNA replication	1	6
GO:0006266	DNA ligation	1	6
GO:0006283	transcription-coupled nucleotide-excision repair	1	6
GO:0006287	base-excision repair, gap-filling	1	6
GO:0006290	pyrimidine dimer repair	1	6
GO:0006295	nucleotide-excision repair, DNA incision, 3'-to lesion	1	6
GO:0006315	homing of group II introns	1	6
GO:0006316	movement of group I intron	1	6
GO:0006320	Ty1 element transposition	1	6
GO:0006322	Ty3 element transposition	1	6
GO:0006363	transcription termination from RNA polymerase I promoter	1	6
GO:0006387	snRNA capping	1	6
GO:0006419	alanyl-tRNA aminoacylation	1	6
GO:0006420	arginyl-tRNA aminoacylation	1	6
GO:0006421	asparaginyl-tRNA aminoacylation	1	6
GO:0006423	cysteinyl-tRNA aminoacylation	1	6
GO:0006425	glutaminyl-tRNA aminoacylation	1	6
GO:0006427	histidyl-tRNA aminoacylation	1	6
GO:0006428	isoleucyl-tRNA aminoacylation	1	6
GO:0006435	threonyl-tRNA aminoacylation	1	6
GO:0006438	valyl-tRNA aminoacylation	1	6
GO:0006469	negative regulation of protein kinase activity	1	6
GO:0006481	C-terminal protein amino acid methylation	1	6
GO:0006516	glycoprotein catabolism	1	6
GO:0006517	protein deglycosylation	1	6
GO:0006521	regulation of amino acid metabolism	1	6
GO:0006550	isoleucine catabolism	1	6
GO:0006559	L-phenylalanine catabolism	1	6
GO:0006570	tyrosine metabolism	1	6
GO:0006573	valine metabolism	1	6
GO:0006574	valine catabolism	1	6
GO:0006634	hexadecanal biosynthesis	1	6
GO:0006636	fatty acid desaturation	1	6
GO:0006654	phosphatidic acid biosynthesis	1	6
GO:0006655	phosphatidylglycerol biosynthesis	1	6
GO:0006657	CDP-choline pathway	1	6
GO:0006659	phosphatidylserine biosynthesis	1	6
GO:0006660	phosphatidylserine catabolism	1	6
GO:0006661	phosphatidylinositol biosynthesis	1	6
GO:0006675	mannose inositol phosphoceramide metabolism	1	6
GO:0006676	mannosyl diphosphorylinositol ceramide metabolism	1	6
GO:0006721	terpenoid metabolism	1	6
GO:0006741	NADP biosynthesis	1	6
GO:0006747	FAD biosynthesis	1	6
GO:0006751	glutathione catabolism	1	6
GO:0006780	uroporphyrinogen III biosynthesis	1	6
GO:0006787	porphyrin catabolism	1	6
GO:0006801	superoxide metabolism	1	6
GO:0006830	high-affinity zinc ion transport	1	6
GO:0006831	low-affinity zinc ion transport	1	6
GO:0006843	mitochondrial citrate transport	1	6
GO:0006846	acetate transport	1	6
GO:0006848	pyruvate transport	1	6
GO:0006850	mitochondrial pyruvate transport	1	6
GO:0006858	extracellular transport	1	6
GO:0006859	extracellular carbohydrate transport	1	6
GO:0006863	purine transport	1	6
GO:0006876	cadmium ion homeostasis	1	6
GO:0006900	vesicle budding	1	6
GO:0006916	anti-apoptosis	1	6
GO:0006917	induction of apoptosis	1	6
GO:0006973	intracellular accumulation of glycerol	1	6
GO:0006980	redox signal response	1	6
GO:0006987	unfolded protein response, activation of signaling protein activity	1	6
GO:0006990	unfolded protein response, positive regulation of target gene transcription	1	6
GO:0007000	nucleolus organization and biogenesis	1	6
GO:0007090	regulation of S phase of mitotic cell cycle	1	6
GO:0007116	regulation of cell budding	1	6
GO:0007135	meiosis II	1	6
GO:0007190	adenylate cyclase activation	1	6
GO:0008315	meiotic G2/MI transition	1	6
GO:0008612	hypusine biosynthesis from peptidyl-lysine	1	6
GO:0008629	induction of apoptosis by intracellular signals	1	6
GO:0008630	DNA damage response, signal transduction resulting in induction of apoptosis	1	6
GO:0009051	pentose-phosphate shunt, oxidative branch	1	6
GO:0009062	fatty acid catabolism	1	6
GO:0009094	L-phenylalanine biosynthesis	1	6
GO:0009095	aromatic amino acid family biosynthesis, prephenate pathway	1	6
GO:0009097	isoleucine biosynthesis	1	6
GO:0009105	lipoic acid biosynthesis	1	6
GO:0009111	vitamin catabolism	1	6
GO:0009129	pyrimidine nucleoside monophosphate metabolism	1	6
GO:0009130	pyrimidine nucleoside monophosphate biosynthesis	1	6
GO:0009138	pyrimidine nucleoside diphosphate metabolism	1	6
GO:0009139	pyrimidine nucleoside diphosphate biosynthesis	1	6
GO:0009148	pyrimidine nucleoside triphosphate biosynthesis	1	6
GO:0009149	pyrimidine nucleoside triphosphate catabolism	1	6
GO:0009176	pyrimidine deoxyribonucleoside monophosphate metabolism	1	6
GO:0009177	pyrimidine deoxyribonucleoside monophosphate biosynthesis	1	6
GO:0009196	pyrimidine deoxyribonucleoside diphosphate metabolism	1	6
GO:0009197	pyrimidine deoxyribonucleoside diphosphate biosynthesis	1	6
GO:0009208	pyrimidine ribonucleoside triphosphate metabolism	1	6
GO:0009209	pyrimidine ribonucleoside triphosphate biosynthesis	1	6
GO:0009212	pyrimidine deoxyribonucleoside triphosphate biosynthesis	1	6
GO:0009213	pyrimidine deoxyribonucleoside triphosphate catabolism	1	6
GO:0009218	pyrimidine ribonucleotide metabolism	1	6
GO:0009220	pyrimidine ribonucleotide biosynthesis	1	6
GO:0009223	pyrimidine deoxyribonucleotide catabolism	1	6
GO:0009229	thiamin diphosphate biosynthesis	1	6
GO:0009237	siderophore metabolism	1	6
GO:0009241	polyisoprenoid biosynthesis	1	6
GO:0009395	phospholipid catabolism	1	6
GO:0009398	FMN biosynthesis	1	6
GO:0009445	putrescine metabolism	1	6
GO:0009446	putrescine biosynthesis	1	6
GO:0015682	ferric iron transport	1	6
GO:0015685	ferric-enterobactin transport	1	6
GO:0015691	cadmium ion transport	1	6
GO:0015700	arsenite transport	1	6
GO:0015711	organic anion transport	1	6
GO:0015741	fumarate transport	1	6
GO:0015744	succinate transport	1	6
GO:0015746	citrate transport	1	6
GO:0015748	organophosphate ester transport	1	6
GO:0015800	acidic amino acid transport	1	6
GO:0015801	aromatic amino acid transport	1	6
GO:0015806	S-methylmethionine transport	1	6
GO:0015809	L-arginine transport	1	6
GO:0015810	L-aspartate transport	1	6
GO:0015811	L-cystine transport	1	6
GO:0015813	L-glutamate transport	1	6
GO:0015817	L-histidine transport	1	6
GO:0015819	L-lysine transport	1	6
GO:0015822	L-ornithine transport	1	6
GO:0015824	L-proline transport	1	6
GO:0015878	biotin transport	1	6
GO:0015879	carnitine transport	1	6
GO:0015880	coenzyme A transport	1	6
GO:0015883	FAD transport	1	6
GO:0015887	pantothenate transport	1	6
GO:0015888	thiamin transport	1	6
GO:0015890	nicotinamide mononucleotide transport	1	6
GO:0015909	long-chain fatty acid transport	1	6
GO:0016054	organic acid catabolism	1	6
GO:0016090	prenol metabolism	1	6
GO:0016091	prenol biosynthesis	1	6
GO:0016093	polyprenol metabolism	1	6
GO:0016094	polyprenol biosynthesis	1	6
GO:0016096	polyisoprenoid metabolism	1	6
GO:0016114	terpenoid biosynthesis	1	6
GO:0016259	selenocysteine metabolism	1	6
GO:0016480	negative regulation of transcription from RNA polymerase III promoter	1	6
GO:0016598	protein arginylation	1	6
GO:0017156	calcium ion-dependent exocytosis	1	6
GO:0017158	regulation of calcium ion-dependent exocytosis	1	6
GO:0018008	N-terminal peptidyl-glycine N-myristoylation	1	6
GO:0018216	peptidyl-arginine methylation	1	6
GO:0018282	metal incorporation into metallo-sulfur cluster	1	6
GO:0018283	iron incorporation into metallo-sulfur cluster	1	6
GO:0018364	peptidyl-glutamine methylation	1	6
GO:0019217	regulation of fatty acid metabolism	1	6
GO:0019274	phenylalanine biosynthesis, prephenate pathway	1	6
GO:0019346	transsulfuration	1	6
GO:0019348	dolichol metabolism	1	6
GO:0019364	pyridine nucleotide catabolism	1	6
GO:0019368	fatty acid elongation, unsaturated fatty acid	1	6
GO:0019408	dolichol biosynthesis	1	6
GO:0019415	acetate biosynthesis from carbon monoxide	1	6
GO:0019478	D-amino acid catabolism	1	6
GO:0019547	arginine catabolism to ornithine	1	6
GO:0019627	urea metabolism	1	6
GO:0019650	butanediol fermentation	1	6
GO:0019653	purine fermentation	1	6
GO:0019654	acetate fermentation	1	6
GO:0019666	nitrogenous compound fermentation	1	6
GO:0019677	NAD catabolism	1	6
GO:0019836	hemolysis	1	6
GO:0019858	cytosine metabolism	1	6
GO:0019860	uracil metabolism	1	6
GO:0019985	bypass DNA synthesis	1	6
GO:0030011	maintenance of cell polarity	1	6
GO:0030041	actin filament polymerization	1	6
GO:0030048	actin filament-based movement	1	6
GO:0030050	vesicle transport along actin filament	1	6
GO:0030149	sphingolipid catabolism	1	6
GO:0030174	regulation of DNA replication initiation	1	6
GO:0030469	maintenance of cell polarity (sensu Fungi)	1	6
GO:0030635	acetate derivative metabolism	1	6
GO:0030636	acetate derivative biosynthesis	1	6
GO:0030833	regulation of actin filament polymerization	1	6
GO:0030837	negative regulation of actin filament polymerization	1	6
GO:0031032	actomyosin structure organization and biogenesis	1	6
GO:0042026	protein refolding	1	6
GO:0042061	entry into meiosis	1	6
GO:0042148	strand invasion	1	6
GO:0042167	heme catabolism	1	6
GO:0042306	regulation of protein-nucleus import	1	6
GO:0042307	positive regulation of protein-nucleus import	1	6
GO:0042325	regulation of phosphorylation	1	6
GO:0042326	negative regulation of phosphorylation	1	6
GO:0042357	thiamin diphosphate metabolism	1	6
GO:0042365	water-soluble vitamin catabolism	1	6
GO:0042538	hyperosmotic salinity response	1	6
GO:0042559	pteridine and derivative biosynthesis	1	6
GO:0042762	regulation of sulfur metabolism	1	6
GO:0042989	sequestering of actin monomers	1	6
GO:0043066	negative regulation of apoptosis	1	6
GO:0043096	purine base salvage	1	6
GO:0044273	sulfur compound catabolism	1	6
GO:0045141	telomere clustering	1	6
GO:0045144	meiotic sister chromatid segregation	1	6
GO:0045292	nuclear mRNA cis splicing, via U2-type spliceosome	1	6
GO:0045337	farnesyl diphosphate biosynthesis	1	6
GO:0045338	farnesyl diphosphate metabolism	1	6
GO:0045488	pectin metabolism	1	6
GO:0045490	pectin catabolism	1	6
GO:0045722	positive regulation of gluconeogenesis	1	6
GO:0045761	regulation of adenylate cyclase activity	1	6
GO:0045762	positive regulation of adenylate cyclase activity	1	6
GO:0045920	negative regulation of exocytosis	1	6
GO:0045922	negative regulation of fatty acid metabolism	1	6
GO:0045936	negative regulation of phosphate metabolism	1	6
GO:0045946	positive regulation of translation	1	6
GO:0045955	negative regulation of calcium ion-dependent exocytosis	1	6
GO:0046033	AMP metabolism	1	6
GO:0046036	CTP metabolism	1	6
GO:0046072	dTDP metabolism	1	6
GO:0046073	dTMP metabolism	1	6
GO:0046075	dTTP metabolism	1	6
GO:0046077	dUDP metabolism	1	6
GO:0046084	adenine biosynthesis	1	6
GO:0046087	cytidine metabolism	1	6
GO:0046092	deoxycytidine metabolism	1	6
GO:0046098	guanine metabolism	1	6
GO:0046107	uracil biosynthesis	1	6
GO:0046108	uridine metabolism	1	6
GO:0046113	nucleobase catabolism	1	6
GO:0046127	pyrimidine deoxyribonucleoside catabolism	1	6
GO:0046184	aldehyde biosynthesis	1	6
GO:0046395	carboxylic acid catabolism	1	6
GO:0046416	D-amino acid metabolism	1	6
GO:0046443	FAD metabolism	1	6
GO:0046444	FMN metabolism	1	6
GO:0046458	hexadecanal metabolism	1	6
GO:0046471	phosphatidylglycerol metabolism	1	6
GO:0046473	phosphatidic acid metabolism	1	6
GO:0046475	glycerophospholipid catabolism	1	6
GO:0046482	para-aminobenzoic acid metabolism	1	6
GO:0046495	nicotinamide riboside metabolism	1	6
GO:0046502	uroporphyrinogen III metabolism	1	6
GO:0046515	hypusine biosynthesis	1	6
GO:0046516	hypusine metabolism	1	6
GO:0046656	folic acid biosynthesis	1	6
GO:0046822	regulation of nucleocytoplasmic transport	1	6
GO:0046824	positive regulation of nucleocytoplasmic transport	1	6
GO:0048025	negative regulation of nuclear mRNA splicing, via spliceosome	1	6
GO:0048026	positive regulation of nuclear mRNA splicing, via spliceosome	1	6
GO:0050685	positive regulation of mRNA processing	1	6
GO:0050686	negative regulation of mRNA processing	1	6
GO:0051014	actin filament severing	1	6
GO:0051085	chaperone cofactor dependent protein folding	1	6
GO:0051131	chaperone-mediated protein complex assembly	1	6
GO:0051222	positive regulation of protein transport	1	6
GO:0051223	regulation of protein transport	1	6
GO:0051253	negative regulation of RNA metabolism	1	6
GO:0051254	positive regulation of RNA metabolism	1	6
GO:0051339	regulation of lyase activity	1	6
GO:0051348	negative regulation of transferase activity	1	6
GO:0051349	positive regulation of lyase activity	1	6
GO:0001944	vasculature development	0	0
GO:0001945	lymph vessel development	0	0
GO:0007610	behavior	0	0
GO:0007611	learning and/or memory	0	0
GO:0007612	learning	0	0
GO:0007613	memory	0	0
GO:0009292	genetic transfer	0	0
GO:0009293	transduction	0	0
GO:0043062	extracellular structure organization and biogenesis	0	0
GO:0044274	organismal biosynthesis	0	0
GO:0046958	nonassociative learning	0	0
GO:0046959	habituation	0	0
GO:0048513	organ development	0	0
GO:0048521	negative regulation of behavior	0	0
GO:0050000	chromosome localization	0	0
GO:0050795	regulation of behavior	0	0
GO:0051098	regulation of binding	0	0
GO:0051100	negative regulation of binding	0	0
GO:0051303	establishment of chromosome localization	0	0
GO:0000578	embryonic axis specification	0	1
GO:0001568	blood vessel development	0	1
GO:0001661	conditioned taste aversion	0	1
GO:0001679	neurulation	0	1
GO:0001700	embryonic development (sensu Insecta)	0	1
GO:0001701	embryonic development (sensu Mammalia)	0	1
GO:0001702	gastrulation (sensu Deuterostomia)	0	1
GO:0001703	gastrulation (sensu Protostomia)	0	1
GO:0001704	formation of primary germ layer	0	1
GO:0001756	somitogenesis	0	1
GO:0001757	somite specification	0	1
GO:0001824	blastocyst development	0	1
GO:0001825	blastocyst formation	0	1
GO:0001835	blastocyst hatching	0	1
GO:0001880	Mullerian duct regression	0	1
GO:0002117	larval development (sensu Amphibia)	0	1
GO:0002119	larval development (sensu Nematoda)	0	1
GO:0002164	larval development	0	1
GO:0002165	larval or pupal development (sensu Insecta)	0	1
GO:0002168	larval development (sensu Insecta)	0	1
GO:0006723	cuticle hydrocarbon biosynthesis	0	1
GO:0007320	insemination	0	1
GO:0007321	sperm displacement	0	1
GO:0007350	blastoderm segmentation	0	1
GO:0007351	regional subdivision	0	1
GO:0007352	zygotic determination of dorsal/ventral axis	0	1
GO:0007354	zygotic determination of anterior/posterior axis, embryo	0	1
GO:0007355	anterior region determination	0	1
GO:0007356	thorax and anterior abdomen determination	0	1
GO:0007358	establishment of central gap gene boundaries	0	1
GO:0007359	posterior abdomen determination	0	1
GO:0007361	establishment of posterior gap gene boundaries	0	1
GO:0007362	terminal region determination	0	1
GO:0007364	establishment of terminal gap gene boundary	0	1
GO:0007365	periodic partitioning	0	1
GO:0007366	periodic partitioning by pair rule gene	0	1
GO:0007367	segment polarity determination	0	1
GO:0007368	determination of left/right symmetry	0	1
GO:0007369	gastrulation	0	1
GO:0007370	ventral furrow formation	0	1
GO:0007371	ventral midline determination	0	1
GO:0007372	determination of anterior border of ventral midline	0	1
GO:0007373	determination of posterior border of ventral midline	0	1
GO:0007374	posterior midgut invagination	0	1
GO:0007375	anterior midgut invagination	0	1
GO:0007376	cephalic furrow formation	0	1
GO:0007377	germ-band extension	0	1
GO:0007378	amnioserosa formation	0	1
GO:0007379	segment specification	0	1
GO:0007380	specification of segmental identity, head	0	1
GO:0007381	specification of segmental identity, labial segment	0	1
GO:0007382	specification of segmental identity, maxillary segment	0	1
GO:0007383	specification of segmental identity, antennal segment	0	1
GO:0007384	specification of segmental identity, thorax	0	1
GO:0007385	specification of segmental identity, abdomen	0	1
GO:0007386	compartment specification	0	1
GO:0007387	anterior compartment specification	0	1
GO:0007388	posterior compartment specification	0	1
GO:0007389	pattern specification	0	1
GO:0007390	germ-band shortening	0	1
GO:0007548	sex differentiation	0	1
GO:0007552	metamorphosis	0	1
GO:0007562	eclosion	0	1
GO:0007563	regulation of eclosion	0	1
GO:0007592	cuticle biosynthesis (sensu Protostomia and Nematoda)	0	1
GO:0007614	short-term memory	0	1
GO:0007615	anesthesia-resistant memory	0	1
GO:0007616	long-term memory	0	1
GO:0007617	mating behavior	0	1
GO:0007618	mating	0	1
GO:0007619	courtship behavior	0	1
GO:0007620	copulation	0	1
GO:0007621	negative regulation of female receptivity	0	1
GO:0007625	grooming behavior	0	1
GO:0007626	locomotory behavior	0	1
GO:0007628	adult walking behavior	0	1
GO:0007629	flight behavior	0	1
GO:0007630	jump response	0	1
GO:0007631	feeding behavior	0	1
GO:0007632	visual behavior	0	1
GO:0007633	pattern orientation	0	1
GO:0007634	optokinetic behavior	0	1
GO:0007635	chemosensory behavior	0	1
GO:0007636	chemosensory jump behavior	0	1
GO:0007637	proboscis extension reflex	0	1
GO:0007638	mechanosensory behavior	0	1
GO:0008049	male courtship behavior	0	1
GO:0008050	female courtship behavior	0	1
GO:0008218	bioluminescence	0	1
GO:0008258	head involution	0	1
GO:0008306	associative learning	0	1
GO:0008343	adult feeding behavior	0	1
GO:0008344	adult locomotory behavior	0	1
GO:0008345	larval locomotory behavior	0	1
GO:0008346	larval walking behavior	0	1
GO:0008355	olfactory learning	0	1
GO:0008358	maternal determination of anterior/posterior axis, embryo	0	1
GO:0008362	embryonic cuticle biosynthesis (sensu Insecta)	0	1
GO:0008365	adult cuticle biosynthesis (sensu Insecta)	0	1
GO:0008542	visual learning	0	1
GO:0008595	determination of anterior/posterior axis, embryo	0	1
GO:0009294	DNA mediated transformation	0	1
GO:0009790	embryonic development	0	1
GO:0009791	post-embryonic development	0	1
GO:0009792	embryonic development (sensu Metazoa)	0	1
GO:0009793	embryonic development (sensu Magnoliophyta)	0	1
GO:0009798	axis specification	0	1
GO:0009799	determination of symmetry	0	1
GO:0009835	ripening	0	1
GO:0009836	ripening, climacteric	0	1
GO:0009837	ripening, non-climacteric	0	1
GO:0009838	abscission	0	1
GO:0009855	determination of bilateral symmetry	0	1
GO:0009879	determination of radial symmetry	0	1
GO:0009880	embryonic pattern specification	0	1
GO:0009942	longitudinal axis specification	0	1
GO:0009943	adaxial/abaxial axis specification	0	1
GO:0009945	radial axis specification	0	1
GO:0009946	proximal/distal axis specification	0	1
GO:0009947	centrolateral axis specification	0	1
GO:0009948	anterior/posterior axis specification	0	1
GO:0009949	polarity specification of anterior/posterior axis	0	1
GO:0009950	dorsal/ventral axis specification	0	1
GO:0009951	polarity specification of dorsal/ventral axis	0	1
GO:0009952	anterior/posterior pattern formation	0	1
GO:0009953	dorsal/ventral pattern formation	0	1
GO:0009954	proximal/distal pattern formation	0	1
GO:0009955	adaxial/abaxial pattern formation	0	1
GO:0009956	radial pattern formation	0	1
GO:0010003	gastrulation (sensu Mammalia)	0	1
GO:0010004	gastrulation (sensu Insecta)	0	1
GO:0010022	meristem determinacy	0	1
GO:0010051	vascular tissue pattern formation (sensu Tracheophyta)	0	1
GO:0010073	meristem maintenance	0	1
GO:0010074	maintenance of meristem identity	0	1
GO:0010076	maintenance of floral meristem identity	0	1
GO:0010077	maintenance of inflorescence meristem identity	0	1
GO:0010079	maintenance of vegetative meristem identity	0	1
GO:0010162	seed dormancy	0	1
GO:0010199	organ boundary specification	0	1
GO:0010214	seed coat development	0	1
GO:0010222	stem vascular tissue pattern formation	0	1
GO:0010231	maintenance of dormancy	0	1
GO:0015949	nucleobase, nucleoside and nucleotide interconversion	0	1
GO:0015950	purine nucleotide interconversion	0	1
GO:0015951	purine ribonucleotide interconversion	0	1
GO:0015952	purine deoxyribonucleotide interconversion	0	1
GO:0015953	pyrimidine nucleotide interconversion	0	1
GO:0015954	pyrimidine ribonucleotide interconversion	0	1
GO:0015955	pyrimidine deoxyribonucleotide interconversion	0	1
GO:0015979	photosynthesis	0	1
GO:0016542	male courtship behavior (sensu Insecta)	0	1
GO:0016543	male courtship behavior (sensu Insecta), orientation	0	1
GO:0016544	male courtship behavior (sensu Insecta), tapping	0	1
GO:0016545	male courtship behavior (sensu Insecta), wing vibration	0	1
GO:0016546	male courtship behavior (sensu Insecta), licking	0	1
GO:0018307	enzyme active site formation	0	1
GO:0018991	oviposition	0	1
GO:0019098	reproductive behavior	0	1
GO:0019827	stem cell maintenance	0	1
GO:0030420	establishment of competence for transformation	0	1
GO:0030534	adult behavior	0	1
GO:0030536	larval feeding behavior	0	1
GO:0030537	larval behavior	0	1
GO:0030582	fruiting body formation	0	1
GO:0030588	pseudocleavage	0	1
GO:0030589	pseudocleavage (sensu Insecta)	0	1
GO:0030590	pseudocleavage (sensu Nematoda)	0	1
GO:0030718	germ-line stem cell maintenance	0	1
GO:0030725	ring canal formation	0	1
GO:0035017	cuticle pattern formation	0	1
GO:0035018	adult cuticle pattern formation (sensu Insecta)	0	1
GO:0035019	somatic stem cell maintenance	0	1
GO:0035073	pupariation	0	1
GO:0035074	pupation	0	1
GO:0035106	operant conditioning	0	1
GO:0035176	social behavior	0	1
GO:0035177	larval foraging behavior	0	1
GO:0035178	turning behavior	0	1
GO:0035179	larval turning behavior	0	1
GO:0035180	larval wandering behavior	0	1
[truncated: 7,296 more rows]
