# Supplementary material for: Finding function: evaluation methods for functional genomic data
Source: BMC Genomics. 2006 Jul 25;7:187. doi: 10.1186/1471-2164-7-187 (PMC1560386; doi:10.1186/1471-2164-7-187)
Supplement: Additional File 2 — Non-redundant set of specific GO terms. This file contains a non-redundant set of GO terms receiving more than 3 votes (of 6) from experts. The non-redundant set was obtained by removing any term whose ancestor in the hierarchy is also in the set. [file 1471-2164-7-187-S2.txt]

GO ID	GO term	# of S. cerevisiae annotations (direct and indirect)	# of expert votes (out of 6)
GO:0043037	translation	422	4
GO:0007001	chromosome organization and biogenesis (sensu Eukaryota)	329	4
GO:0006082	organic acid metabolism	302	4
GO:0016192	vesicle-mediated transport	287	4
GO:0006366	transcription from RNA polymerase II promoter	282	5
GO:0000279	M phase	262	6
GO:0045184	establishment of protein localization	259	4
GO:0016072	rRNA metabolism	249	4
GO:0006807	nitrogen compound metabolism	237	6
GO:0000278	mitotic cell cycle	234	4
GO:0006629	lipid metabolism	229	4
GO:0005975	carbohydrate metabolism	222	6
GO:0007010	cytoskeleton organization and biogenesis	213	4
GO:0007046	ribosome biogenesis	209	4
GO:0006323	DNA packaging	209	6
GO:0006519	amino acid and derivative metabolism	199	5
GO:0050876	reproductive physiological process	195	5
GO:0006793	phosphorus metabolism	192	5
GO:0006310	DNA recombination	192	6
GO:0016071	mRNA metabolism	188	4
GO:0006974	response to DNA damage stimulus	183	5
GO:0006508	proteolysis	165	5
GO:0006066	alcohol metabolism	160	5
GO:0000902	cellular morphogenesis	156	4
GO:0051186	cofactor metabolism	153	4
GO:0006461	protein complex assembly	152	4
GO:0007047	cell wall organization and biogenesis	148	4
GO:0000074	regulation of progression through cell cycle	144	5
GO:0051321	meiotic cell cycle	133	5
GO:0008380	RNA splicing	129	4
GO:0016481	negative regulation of transcription	129	4
GO:0051301	cell division	128	4
GO:0006913	nucleocytoplasmic transport	112	5
GO:0006811	ion transport	110	4
GO:0030435	sporulation	107	4
GO:0007059	chromosome segregation	107	4
GO:0019953	sexual reproduction	106	4
GO:0051169	nuclear transport	106	5
GO:0050801	ion homeostasis	106	4
GO:0006399	tRNA metabolism	104	5
GO:0006260	DNA replication	103	5
GO:0007005	mitochondrion organization and biogenesis	101	5
GO:0009117	nucleotide metabolism	94	4
GO:0045333	cellular respiration	90	5
GO:0030447	filamentous growth	90	4
GO:0051325	interphase	89	5
GO:0040029	regulation of gene expression, epigenetic	84	4
GO:0015931	nucleobase, nucleoside, nucleotide and nucleic acid transport	83	4
GO:0019954	asexual reproduction	82	4
GO:0016458	gene silencing	79	5
GO:0006766	vitamin metabolism	78	5
GO:0009100	glycoprotein metabolism	75	5
GO:0051236	establishment of RNA localization	74	5
GO:0019236	response to pheromone	74	5
GO:0046483	heterocycle metabolism	72	4
GO:0006512	ubiquitin cycle	72	6
GO:0006457	protein folding	70	6
GO:0045941	positive regulation of transcription	68	4
GO:0006401	RNA catabolism	64	4
GO:0007034	vacuolar transport	64	5
GO:0006944	membrane fusion	60	5
GO:0006970	response to osmotic stress	59	6
GO:0006790	sulfur metabolism	58	6
GO:0006352	transcription initiation	57	6
GO:0006725	aromatic compound metabolism	57	6
GO:0006800	oxygen and reactive oxygen species metabolism	56	6
GO:0007264	small GTPase mediated signal transduction	55	5
GO:0015849	organic acid transport	52	4
GO:0006997	nuclear organization and biogenesis	49	5
GO:0015837	amine transport	48	5
GO:0008219	cell death	46	4
GO:0042157	lipoprotein metabolism	45	5
GO:0007568	aging	42	4
GO:0007033	vacuole organization and biogenesis	41	4
GO:0007166	cell surface receptor linked signal transduction	40	4
GO:0006383	transcription from RNA polymerase III promoter	38	6
GO:0006473	protein amino acid acetylation	38	5
GO:0007031	peroxisome organization and biogenesis	38	5
GO:0048308	organelle inheritance	38	4
GO:0006417	regulation of protein biosynthesis	37	4
GO:0006112	energy reserve metabolism	36	6
GO:0006914	autophagy	36	5
GO:0008643	carbohydrate transport	34	5
GO:0016485	protein processing	32	5
GO:0006118	electron transport	31	6
GO:0043284	biopolymer biosynthesis	30	4
GO:0045185	maintenance of protein localization	29	5
GO:0006360	transcription from RNA polymerase I promoter	28	6
GO:0019932	second-messenger-mediated signaling	28	5
GO:0006354	RNA elongation	26	6
GO:0050790	regulation of enzyme activity	26	5
GO:0006869	lipid transport	25	6
GO:0006818	hydrogen transport	24	6
GO:0019748	secondary metabolism	24	4
GO:0051252	regulation of RNA metabolism	24	6
GO:0007530	sex determination	23	4
GO:0031123	RNA 3'-end processing	22	4
GO:0051052	regulation of DNA metabolism	21	5
GO:0018193	peptidyl-amino acid modification	21	5
GO:0010035	response to inorganic substance	20	4
GO:0007243	protein kinase cascade	20	5
GO:0008213	protein amino acid alkylation	20	5
GO:0009266	response to temperature stimulus	20	5
GO:0040023	establishment of nucleus localization	20	6
GO:0006081	aldehyde metabolism	19	6
GO:0007155	cell adhesion	18	4
GO:0048284	organelle fusion	17	5
GO:0006113	fermentation	17	6
GO:0043094	metabolic compound salvage	17	5
GO:0006353	transcription termination	17	6
GO:0030705	cytoskeleton-dependent intracellular transport	16	5
GO:0042594	response to starvation	16	4
GO:0009116	nucleoside metabolism	15	5
GO:0001510	RNA methylation	15	6
GO:0031023	microtubule organizing center organization and biogenesis	14	4
GO:0006476	protein amino acid deacetylation	14	6
GO:0006986	response to unfolded protein	14	6
GO:0015893	drug transport	13	4
GO:0016074	snoRNA metabolism	13	5
GO:0000160	two-component signal transduction system (phosphorelay)	12	6
GO:0006056	mannoprotein metabolism	12	6
GO:0006730	one-carbon compound metabolism	12	6
GO:0006308	DNA catabolism	12	6
GO:0016050	vesicle organization and biogenesis	12	5
GO:0006839	mitochondrial transport	11	6
GO:0030261	chromosome condensation	11	6
GO:0008298	intracellular mRNA localization	10	5
GO:0009415	response to water	10	5
GO:0045454	cell redox homeostasis	10	5
GO:0007039	vacuolar protein catabolism	10	5
GO:0015891	siderophore transport	9	5
GO:0051248	negative regulation of protein metabolism	9	5
GO:0006276	plasmid maintenance	9	6
GO:0051261	protein depolymerization	8	4
GO:0006518	peptide metabolism	8	5
GO:0051049	regulation of transport	8	5
GO:0007584	response to nutrient	8	4
GO:0006280	mutagenesis	7	6
GO:0016925	protein sumoylation	7	5
GO:0009410	response to xenobiotic stimulus	7	5
GO:0001522	pseudouridine synthesis	7	6
GO:0007009	plasma membrane organization and biogenesis	7	4
GO:0009743	response to carbohydrate stimulus	6	4
GO:0015791	polyol transport	6	5
GO:0051180	vitamin transport	6	6
GO:0045116	protein neddylation	6	5
GO:0051181	cofactor transport	6	5
GO:0000338	protein deneddylation	5	6
GO:0051129	negative regulation of cell organization and biogenesis	5	4
GO:0007029	endoplasmic reticulum organization and biogenesis	5	5
GO:0009225	nucleotide-sugar metabolism	5	5
GO:0006265	DNA topological change	5	6
GO:0006984	ER-nuclear signaling pathway	5	6
GO:0009636	response to toxin	5	4
GO:0018410	peptide or protein carboxyl-terminal blocking	5	5
GO:0009452	RNA capping	4	5
GO:0015833	peptide transport	4	5
GO:0016073	snRNA metabolism	4	5
GO:0018065	protein-cofactor linkage	4	5
GO:0042180	ketone metabolism	4	5
GO:0048285	organelle fission	4	5
GO:0006662	glycerol ether metabolism	4	6
GO:0042176	regulation of protein catabolism	3	6
GO:0009268	response to pH	3	5
GO:0017006	protein-tetrapyrrole linkage	3	5
GO:0042044	fluid transport	3	5
GO:0050874	organismal physiological process	3	5
GO:0006390	transcription from mitochondrial promoter	3	6
GO:0000280	nuclear division	3	4
GO:0009966	regulation of signal transduction	2	4
GO:0015976	carbon utilization	2	4
GO:0009303	rRNA transcription	2	5
GO:0009847	spore germination	2	5
GO:0016926	protein desumoylation	2	5
GO:0018987	osmoregulation	2	5
GO:0051238	sequestering of metal ion	2	5
GO:0044419	interspecies interaction between organisms	2	4
GO:0007030	Golgi organization and biogenesis	2	5
GO:0009314	response to radiation	2	5
GO:0042214	terpene metabolism	2	5
GO:0045595	regulation of cell differentiation	1	4
GO:0046713	boron transport	1	4
GO:0051258	protein polymerization	1	4
GO:0001101	response to acid	1	5
GO:0007624	ultradian rhythm	1	5
GO:0009302	snoRNA transcription	1	5
GO:0009305	protein amino acid biotinylation	1	5
GO:0016998	cell wall catabolism	1	5
GO:0030397	membrane disassembly	1	5
GO:0045471	response to ethanol	1	5
GO:0046677	response to antibiotic	1	5
GO:0050821	protein stabilization	1	5
GO:0006033	chitin localization	1	6
GO:0006266	DNA ligation	1	6
GO:0006858	extracellular transport	1	6
GO:0007032	endosome organization and biogenesis	0	4
GO:0009581	detection of external stimulus	0	4
GO:0016032	viral life cycle	0	4
GO:0001410	chlamydospore formation (sensu Candida albicans)	0	4
GO:0001570	vasculogenesis	0	4
GO:0001742	oenocyte differentiation	0	4
GO:0001826	inner cell mass cell differentiation	0	4
GO:0001829	trophectodermal cell differentiation	0	4
GO:0001833	inner cell mass cell proliferation	0	4
GO:0001834	trophectodermal cell proliferation	0	4
GO:0001837	epithelial to mesenchymal transition	0	4
GO:0001920	negative regulation of receptor recycling	0	4
GO:0001921	positive regulation of receptor recycling	0	4
GO:0001935	endothelial cell proliferation	0	4
GO:0001941	postsynaptic membrane organization	0	4
GO:0006884	regulation of cell volume	0	4
GO:0007164	establishment of tissue polarity	0	4
GO:0007405	neuroblast proliferation	0	4
GO:0007514	garland cell differentiation	0	4
GO:0007623	circadian rhythm	0	4
GO:0008037	cell recognition	0	4
GO:0008058	ocellus pigment granule organization and biogenesis	0	4
GO:0008582	regulation of synaptic growth at neuromuscular junction	0	4
GO:0009300	antisense RNA transcription	0	4
GO:0009301	snRNA transcription	0	4
GO:0009304	tRNA transcription	0	4
GO:0009432	SOS response	0	4
GO:0009582	detection of abiotic stimulus	0	4
GO:0009595	detection of biotic stimulus	0	4
GO:0009668	plastid membrane organization and biogenesis	0	4
GO:0009689	induction of phytoalexin biosynthesis	0	4
GO:0009886	post-embryonic morphogenesis	0	4
GO:0009890	negative regulation of biosynthesis	0	4
GO:0009896	positive regulation of catabolism	0	4
GO:0009913	epidermal cell differentiation	0	4
GO:0010001	glial cell differentiation	0	4
GO:0010034	response to acetate	0	4
GO:0019093	mitochondrial RNA localization	0	4
GO:0030099	myeloid cell differentiation	0	4
GO:0030182	neuron differentiation	0	4
GO:0030216	keratinocyte differentiation	0	4
GO:0030855	epithelial cell differentiation	0	4
GO:0031077	post-embryonic eye development (sensu Actinopterygii)	0	4
GO:0031155	regulation of fruiting body formation	0	4
GO:0035051	cardiac cell differentiation	0	4
GO:0035166	post-embryonic hemopoiesis	0	4
GO:0035172	hemocyte proliferation (sensu Arthropoda)	0	4
GO:0035212	cell competition (sensu Metazoa)	0	4
GO:0040014	regulation of body size	0	4
GO:0040028	regulation of vulval development (sensu Nematoda)	0	4
GO:0042127	regulation of cell proliferation	0	4
GO:0042262	DNA protection	0	4
GO:0042386	hemocyte differentiation (sensu Arthropoda)	0	4
GO:0042391	regulation of membrane potential	0	4
GO:0042490	mechanoreceptor differentiation	0	4
GO:0042593	glucose homeostasis	0	4
GO:0042632	cholesterol homeostasis	0	4
GO:0042675	cone cell differentiation	0	4
GO:0042692	muscle cell differentiation	0	4
GO:0042793	transcription from plastid promoter	0	4
GO:0043158	heterocyst differentiation	0	4
GO:0043165	outer membrane biogenesis (sensu Proteobacteria)	0	4
GO:0043181	vacuolar sequestering	0	4
GO:0043244	regulation of protein complex disassembly	0	4
GO:0043279	response to alkaloid	0	4
GO:0045165	cell fate commitment	0	4
GO:0045304	regulation of establishment of competence for transformation	0	4
GO:0045444	fat cell differentiation	0	4
GO:0045446	endothelial cell differentiation	0	4
GO:0045472	response to ether	0	4
GO:0045682	regulation of epidermis development	0	4
GO:0045730	respiratory burst	0	4
GO:0045995	regulation of embryonic development	0	4
GO:0046530	photoreceptor cell differentiation	0	4
GO:0046620	regulation of organ size	0	4
GO:0046886	positive regulation of hormone biosynthesis	0	4
GO:0046931	pore complex biogenesis	0	4
GO:0048144	fibroblast proliferation	0	4
GO:0048281	inflorescence morphogenesis	0	4
GO:0048444	floral organ morphogenesis	0	4
GO:0048497	maintenance of floral organ identity	0	4
GO:0048499	synaptic vesicle membrane organization and biogenesis	0	4
GO:0048504	regulation of timing of organ formation	0	4
GO:0048509	regulation of meristem development	0	4
GO:0050673	epithelial cell proliferation	0	4
GO:0050767	regulation of neurogenesis	0	4
GO:0050828	regulation of liquid surface tension	0	4
GO:0050931	pigment cell differentiation	0	4
GO:0051092	activation of NF-kappaB transcription factor	0	4
GO:0051200	positive regulation of prosthetic group metabolism	0	4
GO:0051201	negative regulation of prosthetic group metabolism	0	4
GO:0051237	maintenance of RNA localization	0	4
GO:0051247	positive regulation of protein metabolism	0	4
GO:0007622	rhythmic behavior	0	5
GO:0009609	response to symbiotic bacteria	0	5
GO:0009909	regulation of flower development	0	5
GO:0031223	auditory behavior	0	5
GO:0035199	salt aversion	0	5
GO:0048070	regulation of developmental pigmentation	0	5
GO:0006124	ferredoxin metabolism	0	6
